# Supplementary material for: Cross-Cohort Microbiome Analysis of Salivary Biomarkers in Patients With Type 2 Diabetes Mellitus
Source: Front Cell Infect Microbiol. 2022 Jan 25;12:816526. doi: 10.3389/fcimb.2022.816526 (PMC8821939; doi:10.3389/fcimb.2022.816526)
Supplement: Supplementary file 3 [file Table_1.xlsx]

## Sheet: Wilcoxon
taxonomy	Abundance	HomogeneityTest	p-value	significant
k__Bacteria; p__Firmicutes; c__Bacilli; o__Lactobacillales; f__Streptococcaceae; g__Streptococcus; s__uncultured_bacterium_g_Streptococcus	2158446	Homogeneity	0.985	not significant
k__Bacteria; p__Bacteroidetes; c__Bacteroidia; o__Bacteroidales; f__Prevotellaceae; g__Prevotella_7; s__Prevotella_melaninogenica	962255	Homogeneity	0.207	not significant
k__Bacteria; p__Firmicutes; c__Negativicutes; o__Selenomonadales; f__Veillonellaceae; g__Veillonella; s__uncultured_bacterium_g_Veillonella	724668	Inhomogeneity	0.0289	*
k__Bacteria; p__Proteobacteria; c__Gammaproteobacteria; o__Betaproteobacteriales; f__Neisseriaceae; g__Neisseria; s__uncultured_bacterium_g_Neisseria	690592	Homogeneity	0.909	not significant
k__Bacteria; p__Proteobacteria; c__Gammaproteobacteria; o__Betaproteobacteriales; f__Neisseriaceae; g__Neisseria; s__uncultured_bacterium_g_Neisseria	500755	Homogeneity	0.421	not significant
k__Bacteria; p__Bacteroidetes; c__Bacteroidia; o__Bacteroidales; f__Prevotellaceae; g__Prevotella_7; s__uncultured_bacterium_g_Prevotella_7	477537	Inhomogeneity	0.00158	**
k__Bacteria; p__Firmicutes; c__Bacilli; o__Lactobacillales; f__Streptococcaceae; g__Streptococcus; s__uncultured_bacterium_g_Streptococcus	436476	Inhomogeneity	0.14	not significant
k__Bacteria; p__Actinobacteria; c__Actinobacteria; o__Micrococcales; f__Micrococcaceae; g__Rothia; s__uncultured_bacterium_g_Rothia	368598	Homogeneity	1.99e-11	***
k__Bacteria; p__Firmicutes; c__Bacilli; o__Bacillales; f__Family_XI; g__Gemella; s__uncultured_bacterium_g_Gemella	351708	Inhomogeneity	0.281	not significant
k__Bacteria; p__Fusobacteria; c__Fusobacteriia; o__Fusobacteriales; f__Fusobacteriaceae; g__Fusobacterium; s__uncultured_bacterium_g_Fusobacterium	349486	Homogeneity	0.074	not significant
k__Bacteria; p__Proteobacteria; c__Gammaproteobacteria; o__Betaproteobacteriales; f__Neisseriaceae; g__Neisseria; s__uncultured_bacterium_g_Neisseria	341946	Homogeneity	0.568	not significant
k__Bacteria; p__Bacteroidetes; c__Bacteroidia; o__Bacteroidales; f__Porphyromonadaceae; g__Porphyromonas; s__uncultured_bacterium_g_Porphyromonas	328361	Homogeneity	0.914	not significant
k__Bacteria; p__Proteobacteria; c__Gammaproteobacteria; o__Pasteurellales; f__Pasteurellaceae; g__Haemophilus; s__uncultured_bacterium_g_Haemophilus	291512	Inhomogeneity	0.654	not significant
k__Bacteria; p__Firmicutes; c__Negativicutes; o__Selenomonadales; f__Veillonellaceae; g__Veillonella; s__uncultured_bacterium_g_Veillonella	253723	Homogeneity	0.311	not significant
k__Bacteria; p__Firmicutes; c__Bacilli; o__Lactobacillales; f__uncultured_bacterium_o_Lactobacillales; g__uncultured_bacterium_o_Lactobacillales; s__uncultured_bacterium_o_Lactobacillales	240363	Inhomogeneity	0.00318	**
k__Bacteria; p__Firmicutes; c__Bacilli; o__Lactobacillales; f__Streptococcaceae; g__Streptococcus; s__uncultured_bacterium_g_Streptococcus	218195	Homogeneity	7.63e-05	***
k__Bacteria; p__Firmicutes; c__Negativicutes; o__Selenomonadales; f__Veillonellaceae; g__Veillonella; s__Veillonella_atypica	201786	Inhomogeneity	0.0034	**
k__Bacteria; p__Patescibacteria; c__Saccharimonadia; o__Saccharimonadales; f__Saccharimonadaceae; g__uncultured_bacterium_f_Saccharimonadaceae; s__uncultured_bacterium_f_Saccharimonadaceae	200474	Inhomogeneity	0.216	not significant
k__Bacteria; p__Bacteroidetes; c__Bacteroidia; o__Bacteroidales; f__Prevotellaceae; g__Prevotella; s__Prevotella_pallens	166012	Homogeneity	0.0778	not significant
k__Bacteria; p__Firmicutes; c__Negativicutes; o__Selenomonadales; f__Veillonellaceae; g__Veillonella; s__uncultured_bacterium_g_Veillonella	148937	Homogeneity	0.879	not significant
k__Bacteria; p__Fusobacteria; c__Fusobacteriia; o__Fusobacteriales; f__Leptotrichiaceae; g__Leptotrichia; s__uncultured_bacterium_g_Leptotrichia	145438	Inhomogeneity	0.948	not significant
k__Bacteria; p__Bacteroidetes; c__Bacteroidia; o__Bacteroidales; f__Prevotellaceae; g__Prevotella; s__Prevotella_sp	144979	Inhomogeneity	0.668	not significant
k__Bacteria; p__Fusobacteria; c__Fusobacteriia; o__Fusobacteriales; f__Fusobacteriaceae; g__Fusobacterium; s__uncultured_bacterium_g_Fusobacterium	141597	Homogeneity	0.426	not significant
k__Bacteria; p__Actinobacteria; c__Actinobacteria; o__Actinomycetales; f__Actinomycetaceae; g__Actinomyces; s__Actinomyces_odontolyticus	134215	Inhomogeneity	2.25e-05	***
k__Bacteria; p__Proteobacteria; c__Alphaproteobacteria; o__Rhizobiales; f__Rhizobiaceae; g__Phyllobacterium; s__uncultured_bacterium_g_Phyllobacterium	130738	Homogeneity	0.478	not significant
k__Bacteria; p__Firmicutes; c__Bacilli; o__Lactobacillales; f__Streptococcaceae; g__Streptococcus; s__uncultured_bacterium_g_Streptococcus	126144	Inhomogeneity	0.333	not significant
k__Bacteria; p__Firmicutes; c__Negativicutes; o__Selenomonadales; f__Veillonellaceae; g__Veillonella; s__uncultured_bacterium_g_Veillonella	121868	Homogeneity	0.174	not significant
k__Bacteria; p__Proteobacteria; c__Gammaproteobacteria; o__Betaproteobacteriales; f__Burkholderiaceae; g__Lautropia; s__uncultured_bacterium_g_Lautropia	111418	Inhomogeneity	0.958	not significant
k__Bacteria; p__Bacteroidetes; c__Bacteroidia; o__Bacteroidales; f__Porphyromonadaceae; g__Porphyromonas; s__Porphyromonas_endodontalis	108190	Inhomogeneity	0.637	not significant
k__Bacteria; p__Bacteroidetes; c__Bacteroidia; o__Bacteroidales; f__Prevotellaceae; g__Prevotella_6; s__Prevotella_salivae	105008	Inhomogeneity	3.53e-05	***
k__Bacteria; p__Bacteroidetes; c__Bacteroidia; o__Bacteroidales; f__Prevotellaceae; g__Prevotella_9; s__uncultured_bacterium_g_Prevotella_9	103123	Homogeneity	0.81	not significant
k__Bacteria; p__Firmicutes; c__Negativicutes; o__Selenomonadales; f__Veillonellaceae; g__Veillonella; s__Veillonella_atypica	97179	Inhomogeneity	0.0665	not significant
k__Bacteria; p__Proteobacteria; c__Gammaproteobacteria; o__Xanthomonadales; f__Xanthomonadaceae; g__Stenotrophomonas; s__uncultured_bacterium_g_Stenotrophomonas	95725	Inhomogeneity	0.891	not significant
k__Bacteria; p__Proteobacteria; c__Gammaproteobacteria; o__Betaproteobacteriales; f__Burkholderiaceae; g__Ralstonia; s__uncultured_bacterium_g_Ralstonia	93628	Inhomogeneity	0.0532	not significant
k__Bacteria; p__Actinobacteria; c__Actinobacteria; o__Micrococcales; f__Micrococcaceae; g__Rothia; s__uncultured_bacterium_g_Rothia	91761	Inhomogeneity	0.28	not significant
k__Bacteria; p__Firmicutes; c__Negativicutes; o__Selenomonadales; f__Veillonellaceae; g__Megasphaera; s__Megasphaera_micronuciformis	84855	Inhomogeneity	0.000851	***
k__Bacteria; p__Actinobacteria; c__Coriobacteriia; o__Coriobacteriales; f__Atopobiaceae; g__Atopobium; s__uncultured_bacterium_g_Atopobium	78654	Homogeneity	0.000589	***
k__Bacteria; p__Bacteroidetes; c__Bacteroidia; o__Bacteroidales; f__Porphyromonadaceae; g__Porphyromonas; s__Porphyromonas_gingivalis	78188	Inhomogeneity	0.359	not significant
k__Bacteria; p__Bacteroidetes; c__Bacteroidia; o__Bacteroidales; f__Prevotellaceae; g__Alloprevotella; s__uncultured_bacterium_g_Alloprevotella	62407	Inhomogeneity	0.00432	**
k__Bacteria; p__Fusobacteria; c__Fusobacteriia; o__Fusobacteriales; f__Leptotrichiaceae; g__Leptotrichia; s__uncultured_bacterium_g_Leptotrichia	58530	Inhomogeneity	0.0143	*
k__Bacteria; p__Proteobacteria; c__Gammaproteobacteria; o__Pasteurellales; f__Pasteurellaceae; g__Actinobacillus; s__uncultured_bacterium_g_Actinobacillus	57935	Inhomogeneity	0.116	not significant
k__Bacteria; p__Actinobacteria; c__Actinobacteria; o__Actinomycetales; f__Actinomycetaceae; g__Actinomyces; s__Actinomyces_graevenitzii_F0530	57597	Homogeneity	0.212	not significant
k__Bacteria; p__Firmicutes; c__Clostridia; o__Clostridiales; f__Peptostreptococcaceae; g__Peptostreptococcus; s__uncultured_bacterium_g_Peptostreptococcus	55084	Homogeneity	0.162	not significant
k__Bacteria; p__Proteobacteria; c__Gammaproteobacteria; o__Betaproteobacteriales; f__Neisseriaceae; g__Neisseria; s__uncultured_bacterium_g_Neisseria	54892	Inhomogeneity	0.572	not significant
k__Bacteria; p__Firmicutes; c__Clostridia; o__Clostridiales; f__Ruminococcaceae; g__Ruminococcaceae_UCG-014; s__Clostridiales_bacterium_oral_taxon_075	52239	Inhomogeneity	0.43	not significant
k__Bacteria; p__Bacteroidetes; c__Bacteroidia; o__Bacteroidales; f__Prevotellaceae; g__Prevotella; s__Prevotella_intermedia	49312	Inhomogeneity	0.864	not significant
k__Bacteria; p__Epsilonbacteraeota; c__Campylobacteria; o__Campylobacterales; f__Campylobacteraceae; g__Campylobacter; s__Campylobacter_concisus	49011	Homogeneity	0.0301	*
k__Bacteria; p__Proteobacteria; c__Gammaproteobacteria; o__Pasteurellales; f__Pasteurellaceae; g__Aggregatibacter; s__uncultured_bacterium_g_Aggregatibacter	47561	Homogeneity	0.627	not significant
k__Bacteria; p__Proteobacteria; c__Alphaproteobacteria; o__Sphingomonadales; f__Sphingomonadaceae; g__Sphingomonas; s__uncultured_bacterium_g_Sphingomonas	46782	Inhomogeneity	0.386	not significant
k__Bacteria; p__Bacteroidetes; c__Bacteroidia; o__Bacteroidales; f__Prevotellaceae; g__uncultured_bacterium_f_Prevotellaceae; s__uncultured_bacterium_f_Prevotellaceae	45660	Inhomogeneity	0.164	not significant
k__Bacteria; p__Firmicutes; c__Clostridia; o__Clostridiales; f__Lachnospiraceae; g__Oribacterium; s__Oribacterium_sinus	44305	Homogeneity	0.977	not significant
k__Bacteria; p__Fusobacteria; c__Fusobacteriia; o__Fusobacteriales; f__Leptotrichiaceae; g__Leptotrichia; s__uncultured_bacterium_g_Leptotrichia	43310	Homogeneity	0.000662	***
k__Bacteria; p__Proteobacteria; c__Gammaproteobacteria; o__Pasteurellales; f__Pasteurellaceae; g__Aggregatibacter; s__uncultured_bacterium_g_Aggregatibacter	43024	Inhomogeneity	0.264	not significant
k__Bacteria; p__Fusobacteria; c__Fusobacteriia; o__Fusobacteriales; f__Leptotrichiaceae; g__Leptotrichia; s__uncultured_bacterium_g_Leptotrichia	42372	Homogeneity	0.565	not significant
k__Bacteria; p__Bacteroidetes; c__Bacteroidia; o__Bacteroidales; f__Prevotellaceae; g__Alloprevotella; s__Alloprevotella_tannerae	41899	Inhomogeneity	0.601	not significant
k__Bacteria; p__Proteobacteria; c__Gammaproteobacteria; o__Betaproteobacteriales; f__Neisseriaceae; g__Neisseria; s__Neisseria_sp	41427	Inhomogeneity	0.414	not significant
k__Bacteria; p__Bacteroidetes; c__Bacteroidia; o__Bacteroidales; f__Prevotellaceae; g__Prevotella; s__Prevotella_oris	40884	Inhomogeneity	0.0373	*
k__Bacteria; p__Epsilonbacteraeota; c__Campylobacteria; o__Campylobacterales; f__Campylobacteraceae; g__Campylobacter; s__Campylobacter_rectus	40791	Inhomogeneity	0.87	not significant
k__Bacteria; p__Patescibacteria; c__Gracilibacteria; o__Absconditabacteriales_SR1; f__SR1_bacterium_oral_taxon_875; g__uncultured_bacterium_f_SR1_bacterium_oral_taxon_875; s__uncultured_bacterium_f_SR1_bacterium_oral_taxon_875	40055	Inhomogeneity	0.000103	***
k__Bacteria; p__Bacteroidetes; c__Bacteroidia; o__Bacteroidales; f__Prevotellaceae; g__Alloprevotella; s__uncultured_bacterium_g_Alloprevotella	39976	Homogeneity	0.626	not significant
k__Bacteria; p__Fusobacteria; c__Fusobacteriia; o__Fusobacteriales; f__Leptotrichiaceae; g__Leptotrichia; s__uncultured_bacterium_g_Leptotrichia	39322	Homogeneity	0.271	not significant
k__Bacteria; p__Firmicutes; c__Clostridia; o__Clostridiales; f__Lachnospiraceae; g__Lachnoanaerobaculum; s__uncultured_bacterium_g_Lachnoanaerobaculum	38319	Inhomogeneity	0.000837	***
k__Bacteria; p__Firmicutes; c__Bacilli; o__Lactobacillales; f__uncultured_bacterium_o_Lactobacillales; g__uncultured_bacterium_o_Lactobacillales; s__uncultured_bacterium_o_Lactobacillales	38017	Homogeneity	0.795	not significant
k__Bacteria; p__Fusobacteria; c__Fusobacteriia; o__Fusobacteriales; f__Leptotrichiaceae; g__Leptotrichia; s__uncultured_bacterium_g_Leptotrichia	37101	Homogeneity	0.013	*
k__Bacteria; p__Bacteroidetes; c__Bacteroidia; o__Flavobacteriales; f__Flavobacteriaceae; g__Capnocytophaga; s__Capnocytophaga_gingivalis	36351	Inhomogeneity	0.175	not significant
k__Bacteria; p__Firmicutes; c__Clostridia; o__Clostridiales; f__Family_XI; g__Parvimonas; s__uncultured_bacterium_g_Parvimonas	35868	Homogeneity	0.478	not significant
k__Bacteria; p__Firmicutes; c__Erysipelotrichia; o__Erysipelotrichales; f__Erysipelotrichaceae; g__Solobacterium; s__uncultured_bacterium_g_Solobacterium	35750	Inhomogeneity	0.123	not significant
k__Bacteria; p__Bacteroidetes; c__Bacteroidia; o__Bacteroidales; f__Prevotellaceae; g__Alloprevotella; s__uncultured_bacterium_g_Alloprevotella	35403	Inhomogeneity	0.00171	**
k__Bacteria; p__Proteobacteria; c__Gammaproteobacteria; o__Pasteurellales; f__Pasteurellaceae; g__Haemophilus; s__uncultured_bacterium_g_Haemophilus	34778	Inhomogeneity	0.00331	**
k__Bacteria; p__Fusobacteria; c__Fusobacteriia; o__Fusobacteriales; f__Fusobacteriaceae; g__Fusobacterium; s__uncultured_bacterium_g_Fusobacterium	34466	Inhomogeneity	0.0714	not significant
k__Bacteria; p__Firmicutes; c__Negativicutes; o__Selenomonadales; f__Veillonellaceae; g__Selenomonas_3; s__uncultured_bacterium_g_Selenomonas_3	32802	Inhomogeneity	0.819	not significant
k__Bacteria; p__Firmicutes; c__Clostridia; o__Clostridiales; f__Peptostreptococcaceae; g__Filifactor; s__uncultured_bacterium_g_Filifactor	31815	Inhomogeneity	0.598	not significant
k__Bacteria; p__Firmicutes; c__Clostridia; o__Clostridiales; f__Family_XIII; g__[Eubacterium]_nodatum_group; s__[Eubacterium]_infirmum	31507	Inhomogeneity	0.109	not significant
k__Bacteria; p__Proteobacteria; c__Gammaproteobacteria; o__Enterobacteriales; f__Enterobacteriaceae; g__Serratia; s__uncultured_bacterium_g_Serratia	31477	Inhomogeneity	0.00155	**
k__Bacteria; p__Patescibacteria; c__Saccharimonadia; o__Saccharimonadales; f__Saccharimonadaceae; g__Candidatus_Saccharimonas; s__uncultured_bacterium_g_Candidatus_Saccharimonas	30731	Inhomogeneity	0.000456	***
k__Bacteria; p__Bacteroidetes; c__Bacteroidia; o__Flavobacteriales; f__Weeksellaceae; g__Bergeyella; s__uncultured_bacterium_g_Bergeyella	30724	Homogeneity	0.0568	not significant
k__Bacteria; p__Bacteroidetes; c__Bacteroidia; o__Flavobacteriales; f__Flavobacteriaceae; g__Capnocytophaga; s__uncultured_bacterium_g_Capnocytophaga	29097	Inhomogeneity	0.867	not significant
k__Bacteria; p__Fusobacteria; c__Fusobacteriia; o__Fusobacteriales; f__Leptotrichiaceae; g__Leptotrichia; s__uncultured_bacterium_g_Leptotrichia	28503	Inhomogeneity	0.0641	not significant
k__Bacteria; p__Actinobacteria; c__Actinobacteria; o__Actinomycetales; f__Actinomycetaceae; g__Actinomyces; s__uncultured_bacterium_g_Actinomyces	28492	Inhomogeneity	0.178	not significant
k__Bacteria; p__Firmicutes; c__Negativicutes; o__Selenomonadales; f__Veillonellaceae; g__Veillonella; s__Veillonella_atypica	28369	Inhomogeneity	0.0239	*
k__Bacteria; p__Firmicutes; c__Bacilli; o__Lactobacillales; f__Streptococcaceae; g__Streptococcus; s__uncultured_bacterium_g_Streptococcus	26747	Inhomogeneity	0.157	not significant
k__Bacteria; p__Fusobacteria; c__Fusobacteriia; o__Fusobacteriales; f__Leptotrichiaceae; g__Leptotrichia; s__uncultured_bacterium_g_Leptotrichia	26583	Inhomogeneity	0.032	*
k__Bacteria; p__Firmicutes; c__Bacilli; o__Lactobacillales; f__Aerococcaceae; g__Abiotrophia; s__uncultured_bacterium_g_Abiotrophia	25225	Inhomogeneity	0.0129	*
k__Bacteria; p__Firmicutes; c__Clostridia; o__Clostridiales; f__Lachnospiraceae; g__Catonella; s__uncultured_bacterium_g_Catonella	24908	Inhomogeneity	0.474	not significant
k__Bacteria; p__Spirochaetes; c__Spirochaetia; o__Spirochaetales; f__Spirochaetaceae; g__Treponema_2; s__Treponema_denticola	23570	Homogeneity	0.254	not significant
k__Bacteria; p__Firmicutes; c__Clostridia; o__Clostridiales; f__Lachnospiraceae; g__Stomatobaculum; s__uncultured_bacterium_g_Stomatobaculum	23412	Inhomogeneity	0.669	not significant
k__Bacteria; p__Patescibacteria; c__Saccharimonadia; o__Saccharimonadales; f__TM7_phylum_sp._oral_clone_FR058; g__uncultured_bacterium_f_TM7_phylum_sp._oral_clone_FR058; s__uncultured_bacterium_f_TM7_phylum_sp._oral_clone_FR058	22556	Inhomogeneity	0.0128	*
k__Bacteria; p__Fusobacteria; c__Fusobacteriia; o__Fusobacteriales; f__Leptotrichiaceae; g__Leptotrichia; s__uncultured_bacterium_g_Leptotrichia	22051	Inhomogeneity	0.00144	**
k__Bacteria; p__Proteobacteria; c__Gammaproteobacteria; o__Enterobacteriales; f__Enterobacteriaceae; g__uncultured_bacterium_f_Enterobacteriaceae; s__uncultured_bacterium_f_Enterobacteriaceae	21957	Inhomogeneity	0.0062	**
k__Bacteria; p__Fusobacteria; c__Fusobacteriia; o__Fusobacteriales; f__Leptotrichiaceae; g__Oceanivirga; s__uncultured_bacterium_g_Oceanivirga	20843	Inhomogeneity	0.000222	***
k__Bacteria; p__Proteobacteria; c__Gammaproteobacteria; o__Betaproteobacteriales; f__Burkholderiaceae; g__Sutterella; s__uncultured_bacterium_g_Sutterella	19662	Inhomogeneity	0.37	not significant
k__Bacteria; p__Bacteroidetes; c__Bacteroidia; o__Bacteroidales; f__Prevotellaceae; g__Prevotella_7; s__uncultured_bacterium_g_Prevotella_7	19559	Inhomogeneity	0.0621	not significant
k__Bacteria; p__Bacteroidetes; c__Bacteroidia; o__Bacteroidales; f__Prevotellaceae; g__uncultured_bacterium_f_Prevotellaceae; s__uncultured_bacterium_f_Prevotellaceae	19092	Homogeneity	0.521	not significant
k__Bacteria; p__Bacteroidetes; c__Bacteroidia; o__Bacteroidales; f__Prevotellaceae; g__Prevotella_2; s__uncultured_bacterium_g_Prevotella_2	18067	Homogeneity	0.0951	not significant
k__Bacteria; p__Firmicutes; c__Bacilli; o__Lactobacillales; f__Streptococcaceae; g__Streptococcus; s__Streptococcus_anginosus_subsp	17702	Inhomogeneity	0.0275	*
k__Bacteria; p__Patescibacteria; c__Gracilibacteria; o__Absconditabacteriales_SR1; f__candidate_division_SR1_bacterium_taxon_345; g__uncultured_bacterium_f_candidate_division_SR1_bacterium_taxon_345; s__uncultured_bacterium_f_candidate_division_SR1_bacterium_taxon_345	17658	Homogeneity	4.32e-05	***
k__Bacteria; p__Proteobacteria; c__Gammaproteobacteria; o__Betaproteobacteriales; f__Burkholderiaceae; g__Ralstonia; s__Ralstonia_pickettii	17465	Inhomogeneity	0.194	not significant
k__Bacteria; p__Firmicutes; c__Clostridia; o__Clostridiales; f__Family_XIII; g__[Eubacterium]_saphenum_group; s__uncultured_bacterium_g_[Eubacterium]_saphenum_group	17206	Inhomogeneity	0.264	not significant
k__Bacteria; p__Patescibacteria; c__Saccharimonadia; o__Saccharimonadales; f__Saccharimonadaceae; g__uncultured_bacterium_f_Saccharimonadaceae; s__uncultured_bacterium_f_Saccharimonadaceae	17133	Inhomogeneity	0.977	not significant
k__Bacteria; p__Proteobacteria; c__Gammaproteobacteria; o__Pseudomonadales; f__Moraxellaceae; g__Moraxella; s__uncultured_bacterium_g_Moraxella	16462	Inhomogeneity	0.913	not significant
k__Bacteria; p__Firmicutes; c__Clostridia; o__Clostridiales; f__Ruminococcaceae; g__Ruminococcaceae_UCG-014; s__uncultured_bacterium_g_Ruminococcaceae_UCG-014	16401	Inhomogeneity	0.144	not significant
k__Bacteria; p__Bacteroidetes; c__Bacteroidia; o__Flavobacteriales; f__Flavobacteriaceae; g__Capnocytophaga; s__uncultured_bacterium_g_Capnocytophaga	16342	Inhomogeneity	0.0482	*
k__Bacteria; p__Actinobacteria; c__Actinobacteria; o__Corynebacteriales; f__Corynebacteriaceae; g__Corynebacterium; s__uncultured_bacterium_g_Corynebacterium	15986	Inhomogeneity	0.35	not significant
k__Bacteria; p__Bacteroidetes; c__Bacteroidia; o__Bacteroidales; f__Prevotellaceae; g__Alloprevotella; s__uncultured_bacterium_g_Alloprevotella	15962	Homogeneity	0.565	not significant
k__Bacteria; p__Bacteroidetes; c__Bacteroidia; o__Flavobacteriales; f__Weeksellaceae; g__Bergeyella; s__uncultured_bacterium_g_Bergeyella	15773	Inhomogeneity	0.056	not significant
k__Bacteria; p__Firmicutes; c__Clostridia; o__Clostridiales; f__Ruminococcaceae; g__Faecalibacterium; s__uncultured_bacterium_g_Faecalibacterium	15729	Homogeneity	0.586	not significant
k__Bacteria; p__Bacteroidetes; c__Bacteroidia; o__Bacteroidales; f__Paludibacteraceae; g__F0058; s__uncultured_bacterium_g_F0058	15300	Inhomogeneity	0.931	not significant
k__Bacteria; p__Firmicutes; c__Bacilli; o__Lactobacillales; f__Streptococcaceae; g__Streptococcus; s__uncultured_bacterium_g_Streptococcus	15257	Inhomogeneity	0.858	not significant
k__Bacteria; p__Firmicutes; c__Negativicutes; o__Selenomonadales; f__Veillonellaceae; g__Selenomonas; s__uncultured_bacterium_g_Selenomonas	15245	Homogeneity	0.272	not significant
k__Bacteria; p__Bacteroidetes; c__Bacteroidia; o__Bacteroidales; f__Prevotellaceae; g__Prevotella; s__Prevotella_sp	15237	Inhomogeneity	0.071	not significant
k__Bacteria; p__Bacteroidetes; c__Bacteroidia; o__Bacteroidales; f__Prevotellaceae; g__Alloprevotella; s__Prevotella_sp	14676	Inhomogeneity	0.37	not significant
k__Bacteria; p__Bacteroidetes; c__Bacteroidia; o__Bacteroidales; f__Porphyromonadaceae; g__Porphyromonas; s__uncultured_bacterium_g_Porphyromonas	14511	Inhomogeneity	0.889	not significant
k__Bacteria; p__Firmicutes; c__Negativicutes; o__Selenomonadales; f__Veillonellaceae; g__Dialister; s__uncultured_bacterium_g_Dialister	14442	Homogeneity	0.909	not significant
k__Bacteria; p__Spirochaetes; c__Spirochaetia; o__Spirochaetales; f__Spirochaetaceae; g__Treponema_2; s__uncultured_bacterium_g_Treponema_2	13667	Inhomogeneity	0.347	not significant
k__Bacteria; p__Firmicutes; c__Clostridia; o__Clostridiales; f__Lachnospiraceae; g__Oribacterium; s__uncultured_bacterium_g_Oribacterium	13619	Homogeneity	0.000108	***
k__Bacteria; p__Spirochaetes; c__Spirochaetia; o__Spirochaetales; f__Spirochaetaceae; g__Treponema_2; s__Treponema_sp	13528	Inhomogeneity	0.22	not significant
k__Bacteria; p__Proteobacteria; c__Gammaproteobacteria; o__Pasteurellales; f__Pasteurellaceae; g__Haemophilus; s__uncultured_bacterium_g_Haemophilus	13486	Inhomogeneity	0.00616	**
k__Bacteria; p__Firmicutes; c__Clostridia; o__Clostridiales; f__Family_XIII; g__[Eubacterium]_nodatum_group; s__[Eubacterium]_minutum	13268	Homogeneity	0.124	not significant
k__Bacteria; p__Tenericutes; c__Mollicutes; o__Mycoplasmatales; f__Mycoplasmataceae; g__Mycoplasma; s__Mycoplasma_hyosynoviae	12943	Inhomogeneity	0.984	not significant
k__Bacteria; p__Actinobacteria; c__Actinobacteria; o__Actinomycetales; f__Actinomycetaceae; g__Actinomyces; s__uncultured_bacterium_g_Actinomyces	12834	Homogeneity	0.538	not significant
k__Bacteria; p__Firmicutes; c__Clostridia; o__Clostridiales; f__Lachnospiraceae; g__Stomatobaculum; s__uncultured_bacterium_g_Stomatobaculum	12795	Inhomogeneity	0.000909	***
k__Bacteria; p__Firmicutes; c__Negativicutes; o__Selenomonadales; f__Veillonellaceae; g__Veillonella; s__uncultured_bacterium_g_Veillonella	12717	Inhomogeneity	0.00242	**
k__Bacteria; p__Firmicutes; c__Negativicutes; o__Selenomonadales; f__Veillonellaceae; g__uncultured_bacterium_f_Veillonellaceae; s__uncultured_bacterium_f_Veillonellaceae	12374	Inhomogeneity	0.488	not significant
k__Bacteria; p__Firmicutes; c__Negativicutes; o__Selenomonadales; f__Veillonellaceae; g__Selenomonas_3; s__uncultured_bacterium_g_Selenomonas_3	12346	Inhomogeneity	0.443	not significant
k__Bacteria; p__Bacteroidetes; c__Bacteroidia; o__Bacteroidales; f__Prevotellaceae; g__Prevotella; s__uncultured_bacterium_g_Prevotella	12311	Homogeneity	0.204	not significant
k__Bacteria; p__Bacteroidetes; c__Bacteroidia; o__Bacteroidales; f__Prevotellaceae; g__Prevotella; s__Prevotella_nigrescens	12240	Homogeneity	0.313	not significant
k__Bacteria; p__Actinobacteria; c__Actinobacteria; o__Actinomycetales; f__Actinomycetaceae; g__Actinomyces; s__uncultured_bacterium_g_Actinomyces	12122	Homogeneity	1.22e-07	***
k__Bacteria; p__Proteobacteria; c__Gammaproteobacteria; o__Pasteurellales; f__Pasteurellaceae; g__Haemophilus; s__Haemophilus_sp	12074	Inhomogeneity	0.0356	*
k__Bacteria; p__Bacteroidetes; c__Bacteroidia; o__Bacteroidales; f__Prevotellaceae; g__Prevotella_7; s__uncultured_bacterium_g_Prevotella_7	11995	Inhomogeneity	0.0812	not significant
k__Bacteria; p__Bacteroidetes; c__Bacteroidia; o__Bacteroidales; f__Porphyromonadaceae; g__Porphyromonas; s__Porphyromonas_catoniae	11982	Inhomogeneity	0.0202	*
k__Bacteria; p__Bacteroidetes; c__Bacteroidia; o__Bacteroidales; f__Prevotellaceae; g__Prevotella_7; s__Prevotella_sp	11587	Inhomogeneity	0.636	not significant
k__Bacteria; p__Firmicutes; c__Clostridia; o__Clostridiales; f__Lachnospiraceae; g__uncultured_bacterium_f_Lachnospiraceae; s__uncultured_bacterium_f_Lachnospiraceae	11529	Inhomogeneity	0.811	not significant
k__Bacteria; p__Spirochaetes; c__Spirochaetia; o__Spirochaetales; f__Spirochaetaceae; g__Treponema_2; s__uncultured_bacterium_g_Treponema_2	11416	Inhomogeneity	0.972	not significant
k__Bacteria; p__Spirochaetes; c__Spirochaetia; o__Spirochaetales; f__Spirochaetaceae; g__Treponema_2; s__Treponema_medium	11272	Inhomogeneity	0.361	not significant
k__Bacteria; p__Epsilonbacteraeota; c__Campylobacteria; o__Campylobacterales; f__Campylobacteraceae; g__Campylobacter; s__uncultured_bacterium_g_Campylobacter	11075	Inhomogeneity	0.00299	**
k__Bacteria; p__Bacteroidetes; c__Bacteroidia; o__Bacteroidales; f__Tannerellaceae; g__Tannerella; s__uncultured_bacterium_g_Tannerella	10939	Homogeneity	0.402	not significant
k__Bacteria; p__Proteobacteria; c__Gammaproteobacteria; o__Enterobacteriales; f__Enterobacteriaceae; g__Serratia; s__uncultured_bacterium_g_Serratia	10695	Inhomogeneity	0.00113	**
k__Bacteria; p__Bacteroidetes; c__Bacteroidia; o__Bacteroidales; f__Porphyromonadaceae; g__Porphyromonas; s__uncultured_bacterium_g_Porphyromonas	10672	Inhomogeneity	0.898	not significant
k__Bacteria; p__Spirochaetes; c__Spirochaetia; o__Spirochaetales; f__Spirochaetaceae; g__Treponema_2; s__uncultured_bacterium_g_Treponema_2	10641	Inhomogeneity	0.268	not significant
k__Bacteria; p__Bacteroidetes; c__Bacteroidia; o__Bacteroidales; f__Tannerellaceae; g__Tannerella; s__uncultured_bacterium_g_Tannerella	10506	Inhomogeneity	0.444	not significant
k__Bacteria; p__Firmicutes; c__Bacilli; o__Lactobacillales; f__Streptococcaceae; g__Streptococcus; s__uncultured_bacterium_g_Streptococcus	10449	Inhomogeneity	4.18e-05	***
k__Bacteria; p__Bacteroidetes; c__Bacteroidia; o__Bacteroidales; f__Prevotellaceae; g__Prevotella; s__Prevotella_pallens	10199	Inhomogeneity	0.417	not significant
k__Bacteria; p__Bacteroidetes; c__Bacteroidia; o__Bacteroidales; f__Prevotellaceae; g__Prevotella_7; s__uncultured_bacterium_g_Prevotella_7	9780	Inhomogeneity	0.0333	*
k__Bacteria; p__Firmicutes; c__Negativicutes; o__Selenomonadales; f__Acidaminococcaceae; g__Phascolarctobacterium; s__uncultured_bacterium_g_Phascolarctobacterium	9548	Homogeneity	0.183	not significant
k__Bacteria; p__Firmicutes; c__Clostridia; o__Clostridiales; f__Defluviitaleaceae; g__Defluviitaleaceae_UCG-011; s__uncultured_bacterium_g_Defluviitaleaceae_UCG-011	9239	Inhomogeneity	0.877	not significant
k__Bacteria; p__Actinobacteria; c__Actinobacteria; o__Corynebacteriales; f__Corynebacteriaceae; g__Corynebacterium; s__uncultured_bacterium_g_Corynebacterium	9194	Inhomogeneity	0.0615	not significant
k__Bacteria; p__Firmicutes; c__Clostridia; o__Clostridiales; f__Ruminococcaceae; g__[Eubacterium]_coprostanoligenes_group; s__uncultured_bacterium_g_[Eubacterium]_coprostanoligenes_group	9019	Inhomogeneity	0.846	not significant
k__Bacteria; p__Proteobacteria; c__Gammaproteobacteria; o__Pseudomonadales; f__Moraxellaceae; g__Acinetobacter; s__uncultured_bacterium_g_Acinetobacter	8296	Inhomogeneity	5.98e-05	***
k__Bacteria; p__Proteobacteria; c__Gammaproteobacteria; o__Cardiobacteriales; f__Cardiobacteriaceae; g__Cardiobacterium; s__uncultured_bacterium_g_Cardiobacterium	8273	Inhomogeneity	0.438	not significant
k__Bacteria; p__Firmicutes; c__Clostridia; o__Clostridiales; f__Clostridiales_vadinBB60_group; g__Clostridiales_bacterium_canine_oral_taxon_162; s__uncultured_bacterium_g_Clostridiales_bacterium_canine_oral_taxon_162	8196	Inhomogeneity	0.454	not significant
k__Bacteria; p__Bacteroidetes; c__Bacteroidia; o__Bacteroidales; f__Prevotellaceae; g__Alloprevotella; s__uncultured_bacterium_g_Alloprevotella	7646	Inhomogeneity	0.279	not significant
k__Bacteria; p__Firmicutes; c__Clostridia; o__Clostridiales; f__Ruminococcaceae; g__Ruminococcaceae_UCG-002; s__uncultured_bacterium_g_Ruminococcaceae_UCG-002	7492	Inhomogeneity	0.808	not significant
k__Bacteria; p__Firmicutes; c__Clostridia; o__Clostridiales; f__Family_XIII; g__[Eubacterium]_brachy_group; s__uncultured_bacterium_g_[Eubacterium]_brachy_group	7481	Inhomogeneity	0.0385	*
k__Bacteria; p__Firmicutes; c__Clostridia; o__Clostridiales; f__Peptococcaceae; g__Peptococcus; s__uncultured_bacterium_g_Peptococcus	7477	Inhomogeneity	0.99	not significant
k__Bacteria; p__Proteobacteria; c__Gammaproteobacteria; o__Betaproteobacteriales; f__Neisseriaceae; g__Eikenella; s__uncultured_bacterium_g_Eikenella	7428	Inhomogeneity	0.131	not significant
k__Bacteria; p__Spirochaetes; c__Spirochaetia; o__Spirochaetales; f__Spirochaetaceae; g__Treponema_2; s__Treponema_sp	7402	Inhomogeneity	0.916	not significant
k__Bacteria; p__Bacteroidetes; c__Bacteroidia; o__Bacteroidales; f__Prevotellaceae; g__Prevotella_2; s__uncultured_bacterium_g_Prevotella_2	7235	Inhomogeneity	0.581	not significant
k__Bacteria; p__Firmicutes; c__Negativicutes; o__Selenomonadales; f__Veillonellaceae; g__Dialister; s__Dialister_pneumosintes	7232	Inhomogeneity	0.65	not significant
k__Bacteria; p__Tenericutes; c__Mollicutes; o__Acholeplasmatales; f__Acholeplasmataceae; g__Acholeplasma; s__Mycoplasmataceae_genomosp	7178	Inhomogeneity	0.724	not significant
k__Bacteria; p__Firmicutes; c__Bacilli; o__Lactobacillales; f__Lactobacillaceae; g__Lactobacillus; s__Lactobacillus_salivarius	7149	Inhomogeneity	0.00068	***
k__Bacteria; p__Firmicutes; c__Negativicutes; o__Selenomonadales; f__Veillonellaceae; g__Veillonella; s__uncultured_bacterium_g_Veillonella	7036	Inhomogeneity	0.000284	***
k__Bacteria; p__Bacteroidetes; c__Bacteroidia; o__Flavobacteriales; f__Flavobacteriaceae; g__Capnocytophaga; s__Capnocytophaga_sp	6957	Homogeneity	0.234	not significant
k__Bacteria; p__Proteobacteria; c__Gammaproteobacteria; o__Betaproteobacteriales; f__Burkholderiaceae; g__uncultured_bacterium_f_Burkholderiaceae; s__uncultured_bacterium_f_Burkholderiaceae	6751	Inhomogeneity	0.312	not significant
k__Bacteria; p__Firmicutes; c__Clostridia; o__Clostridiales; f__Lachnospiraceae; g__Butyrivibrio_2; s__uncultured_bacterium_g_Butyrivibrio_2	6653	Inhomogeneity	0.334	not significant
k__Bacteria; p__Proteobacteria; c__Gammaproteobacteria; o__Enterobacteriales; f__Enterobacteriaceae; g__uncultured_bacterium_f_Enterobacteriaceae; s__uncultured_bacterium_f_Enterobacteriaceae	6495	Inhomogeneity	0.00512	**
k__Bacteria; p__Spirochaetes; c__Spirochaetia; o__Spirochaetales; f__Spirochaetaceae; g__Treponema_2; s__uncultured_bacterium_g_Treponema_2	6331	Inhomogeneity	0.112	not significant
k__Bacteria; p__Patescibacteria; c__Saccharimonadia; o__Saccharimonadales; f__Candidatus_Saccharibacteria_bacterium_UB2523; g__uncultured_bacterium_f_Candidatus_Saccharibacteria_bacterium_UB2523; s__uncultured_bacterium_f_Candidatus_Saccharibacteria_bacterium_UB2523	6305	Inhomogeneity	0.912	not significant
k__Bacteria; p__Fusobacteria; c__Fusobacteriia; o__Fusobacteriales; f__Leptotrichiaceae; g__Leptotrichia; s__uncultured_bacterium_g_Leptotrichia	6281	Homogeneity	0.832	not significant
k__Bacteria; p__Cyanobacteria; c__Oxyphotobacteria; o__Chloroplast; f__uncultured_bacterium_o_Chloroplast; g__uncultured_bacterium_o_Chloroplast; s__uncultured_bacterium_o_Chloroplast	6209	Inhomogeneity	0.507	not significant
k__Bacteria; p__Firmicutes; c__Clostridia; o__Clostridiales; f__Lachnospiraceae; g__Agathobacter; s__uncultured_bacterium_g_Agathobacter	6169	Inhomogeneity	0.855	not significant
k__Bacteria; p__Firmicutes; c__Clostridia; o__Clostridiales; f__Ruminococcaceae; g__uncultured_bacterium_f_Ruminococcaceae; s__uncultured_bacterium_f_Ruminococcaceae	6152	Inhomogeneity	0.203	not significant
k__Bacteria; p__Patescibacteria; c__Saccharimonadia; o__Saccharimonadales; f__Saccharimonadaceae; g__uncultured_bacterium_f_Saccharimonadaceae; s__uncultured_bacterium_f_Saccharimonadaceae	6149	Inhomogeneity	0.00259	**
k__Bacteria; p__Firmicutes; c__Bacilli; o__Lactobacillales; f__Streptococcaceae; g__Streptococcus; s__Streptococcus_mutans	6057	Inhomogeneity	0.00588	**
k__Bacteria; p__Fusobacteria; c__Fusobacteriia; o__Fusobacteriales; f__Leptotrichiaceae; g__Leptotrichia; s__uncultured_bacterium_g_Leptotrichia	6050	Inhomogeneity	0.76	not significant
k__Bacteria; p__Patescibacteria; c__Gracilibacteria; o__Gracilibacteria_bacterium_canine_oral_taxon_394; f__uncultured_bacterium_o_Gracilibacteria_bacterium_canine_oral_taxon_394; g__uncultured_bacterium_o_Gracilibacteria_bacterium_canine_oral_taxon_394; s__uncultured_bacterium_o_Gracilibacteria_bacterium_canine_oral_taxon_394	5977	Inhomogeneity	0.228	not significant
k__Bacteria; p__Bacteroidetes; c__Bacteroidia; o__Bacteroidales; f__Prevotellaceae; g__Prevotella_7; s__Prevotella_baroniae	5963	Inhomogeneity	0.318	not significant
k__Bacteria; p__Bacteroidetes; c__Bacteroidia; o__Bacteroidales; f__Muribaculaceae; g__uncultured_bacterium_f_Muribaculaceae; s__uncultured_bacterium_f_Muribaculaceae	5948	Inhomogeneity	0.428	not significant
k__Bacteria; p__Proteobacteria; c__Gammaproteobacteria; o__Pasteurellales; f__Pasteurellaceae; g__uncultured_bacterium_f_Pasteurellaceae; s__uncultured_bacterium_f_Pasteurellaceae	5938	Inhomogeneity	0.000253	***
k__Bacteria; p__Firmicutes; c__Clostridia; o__Clostridiales; f__Family_XIII; g__uncultured_bacterium_f_Family_XIII; s__uncultured_bacterium_f_Family_XIII	5825	Inhomogeneity	0.00484	**
k__Bacteria; p__Firmicutes; c__Bacilli; o__Lactobacillales; f__Lactobacillaceae; g__Lactobacillus; s__uncultured_bacterium_g_Lactobacillus	5671	Inhomogeneity	0.0232	*
k__Bacteria; p__Firmicutes; c__Clostridia; o__Clostridiales; f__Lachnospiraceae; g__Johnsonella; s__uncultured_bacterium_g_Johnsonella	5518	Inhomogeneity	0.344	not significant
k__Bacteria; p__Bacteroidetes; c__Bacteroidia; o__Sphingobacteriales; f__Lentimicrobiaceae; g__uncultured_bacterium_f_Lentimicrobiaceae; s__uncultured_bacterium_f_Lentimicrobiaceae	5518	Inhomogeneity	0.381	not significant
k__Bacteria; p__Firmicutes; c__Clostridia; o__Clostridiales; f__Peptostreptococcaceae; g__[Eubacterium]_yurii_group; s__uncultured_bacterium_g_[Eubacterium]_yurii_group	5371	Inhomogeneity	0.104	not significant
k__Bacteria; p__Proteobacteria; c__Gammaproteobacteria; o__Betaproteobacteriales; f__Neisseriaceae; g__Kingella; s__uncultured_bacterium_g_Kingella	5153	Inhomogeneity	0.692	not significant
k__Bacteria; p__Firmicutes; c__Clostridia; o__Clostridiales; f__Family_XIII; g__Mogibacterium; s__uncultured_bacterium_g_Mogibacterium	5073	Inhomogeneity	0.611	not significant
k__Bacteria; p__Proteobacteria; c__Gammaproteobacteria; o__Cardiobacteriales; f__Cardiobacteriaceae; g__Cardiobacterium; s__uncultured_bacterium_g_Cardiobacterium	5016	Homogeneity	0.596	not significant
k__Bacteria; p__Proteobacteria; c__Gammaproteobacteria; o__Pasteurellales; f__Pasteurellaceae; g__Haemophilus; s__uncultured_bacterium_g_Haemophilus	4989	Homogeneity	0.0185	*
k__Bacteria; p__Fusobacteria; c__Fusobacteriia; o__Fusobacteriales; f__Leptotrichiaceae; g__Streptobacillus; s__uncultured_bacterium_g_Streptobacillus	4947	Inhomogeneity	0.842	not significant
k__Bacteria; p__Bacteroidetes; c__Bacteroidia; o__Bacteroidales; f__Tannerellaceae; g__Parabacteroides; s__uncultured_bacterium_g_Parabacteroides	4920	Homogeneity	0.515	not significant
k__Bacteria; p__Actinobacteria; c__Actinobacteria; o__Bifidobacteriales; f__Bifidobacteriaceae; g__Bifidobacterium; s__Bifidobacterium_dentium	4793	Inhomogeneity	0.0231	*
k__Bacteria; p__Synergistetes; c__Synergistia; o__Synergistales; f__Synergistaceae; g__Fretibacterium; s__uncultured_bacterium_g_Fretibacterium	4755	Inhomogeneity	0.31	not significant
k__Bacteria; p__Firmicutes; c__Negativicutes; o__Selenomonadales; f__Veillonellaceae; g__Anaeroglobus; s__uncultured_bacterium_g_Anaeroglobus	4712	Inhomogeneity	0.0255	*
k__Bacteria; p__Firmicutes; c__Clostridia; o__Clostridiales; f__Clostridiales_vadinBB60_group; g__uncultured_bacterium_f_Clostridiales_vadinBB60_group; s__uncultured_bacterium_f_Clostridiales_vadinBB60_group	4701	Homogeneity	0.445	not significant
k__Archaea; p__Nanoarchaeaeota; c__uncultured_bacterium_p_Nanoarchaeaeota; o__uncultured_bacterium_p_Nanoarchaeaeota; f__uncultured_bacterium_p_Nanoarchaeaeota; g__uncultured_bacterium_p_Nanoarchaeaeota; s__uncultured_bacterium_p_Nanoarchaeaeota	4548	Inhomogeneity	0.00189	**
k__Bacteria; p__Spirochaetes; c__Spirochaetia; o__Spirochaetales; f__Spirochaetaceae; g__Treponema_2; s__uncultured_bacterium_g_Treponema_2	4470	Inhomogeneity	0.158	not significant
k__Bacteria; p__Fusobacteria; c__Fusobacteriia; o__Fusobacteriales; f__Leptotrichiaceae; g__Leptotrichia; s__uncultured_bacterium_g_Leptotrichia	4409	Inhomogeneity	0.212	not significant
k__Bacteria; p__Fusobacteria; c__Fusobacteriia; o__Fusobacteriales; f__Leptotrichiaceae; g__Leptotrichia; s__uncultured_bacterium_g_Leptotrichia	4382	Inhomogeneity	0.208	not significant
k__Bacteria; p__Bacteroidetes; c__Bacteroidia; o__Bacteroidales; f__Prevotellaceae; g__Prevotella_7; s__Prevotella_sp	4381	Inhomogeneity	0.0283	*
k__Bacteria; p__Firmicutes; c__Clostridia; o__Clostridiales; f__Lachnospiraceae; g__Lachnoanaerobaculum; s__uncultured_bacterium_g_Lachnoanaerobaculum	4318	Homogeneity	0.00209	**
k__Bacteria; p__Spirochaetes; c__Spirochaetia; o__Spirochaetales; f__Spirochaetaceae; g__Treponema_2; s__Treponema_sp	4253	Inhomogeneity	0.823	not significant
k__Bacteria; p__Firmicutes; c__Clostridia; o__Clostridiales; f__Family_XIII; g__uncultured_bacterium_f_Family_XIII; s__uncultured_bacterium_f_Family_XIII	4133	Homogeneity	0.276	not significant
k__Bacteria; p__Bacteroidetes; c__Bacteroidia; o__Bacteroidales; f__Prevotellaceae; g__uncultured_bacterium_f_Prevotellaceae; s__uncultured_bacterium_f_Prevotellaceae	3931	Homogeneity	0.294	not significant
k__Bacteria; p__Proteobacteria; c__Gammaproteobacteria; o__Pasteurellales; f__Pasteurellaceae; g__Aggregatibacter; s__uncultured_bacterium_g_Aggregatibacter	3924	Homogeneity	0.0572	not significant
k__Bacteria; p__Bacteroidetes; c__Bacteroidia; o__Bacteroidales; f__Bacteroidaceae; g__Bacteroides; s__uncultured_bacterium_g_Bacteroides	3903	Homogeneity	0.0157	*
k__Bacteria; p__Actinobacteria; c__Actinobacteria; o__Actinomycetales; f__Actinomycetaceae; g__F0332; s__uncultured_bacterium_g_F0332	3816	Inhomogeneity	0.0269	*
k__Bacteria; p__Bacteroidetes; c__Bacteroidia; o__Bacteroidales; f__Porphyromonadaceae; g__Porphyromonas; s__Porphyromonas_sp	3712	Inhomogeneity	6.05e-05	***
k__Bacteria; p__Bacteroidetes; c__Bacteroidia; o__Bacteroidales; f__Prevotellaceae; g__Prevotella_7; s__Prevotella_sp	3685	Inhomogeneity	0.322	not significant
k__Bacteria; p__Bacteroidetes; c__Bacteroidia; o__Bacteroidales; f__Porphyromonadaceae; g__Porphyromonas; s__uncultured_bacterium_g_Porphyromonas	3673	Inhomogeneity	0.468	not significant
k__Bacteria; p__Fusobacteria; c__Fusobacteriia; o__Fusobacteriales; f__Leptotrichiaceae; g__Leptotrichia; s__uncultured_bacterium_g_Leptotrichia	3608	Inhomogeneity	0.000543	***
k__Bacteria; p__Firmicutes; c__Bacilli; o__Lactobacillales; f__Lactobacillaceae; g__Lactobacillus; s__uncultured_bacterium_g_Lactobacillus	3581	Inhomogeneity	0.0328	*
k__Bacteria; p__Bacteroidetes; c__Bacteroidia; o__Flavobacteriales; f__Flavobacteriaceae; g__Capnocytophaga; s__uncultured_bacterium_g_Capnocytophaga	3541	Inhomogeneity	0.000171	***
k__Bacteria; p__Firmicutes; c__Bacilli; o__Lactobacillales; f__Lactobacillaceae; g__Lactobacillus; s__Lactobacillus_fermentum	3483	Inhomogeneity	0.000176	***
k__Bacteria; p__Cyanobacteria; c__Oxyphotobacteria; o__Chloroplast; f__Phaseolus_acutifolius_tepary_bean; g__Phaseolus_acutifolius_tepary_bean; s__Phaseolus_acutifolius_tepary_bean	3455	Inhomogeneity	0.07	not significant
k__Bacteria; p__Fusobacteria; c__Fusobacteriia; o__Fusobacteriales; f__Leptotrichiaceae; g__Leptotrichia; s__uncultured_bacterium_g_Leptotrichia	3421	Inhomogeneity	0.772	not significant
k__Bacteria; p__Fusobacteria; c__Fusobacteriia; o__Fusobacteriales; f__Leptotrichiaceae; g__Leptotrichia; s__uncultured_bacterium_g_Leptotrichia	3420	Inhomogeneity	0.7	not significant
k__Bacteria; p__Firmicutes; c__Clostridia; o__Clostridiales; f__Lachnospiraceae; g__uncultured_bacterium_f_Lachnospiraceae; s__uncultured_bacterium_f_Lachnospiraceae	3395	Homogeneity	0.325	not significant
k__Bacteria; p__Bacteroidetes; c__Bacteroidia; o__Sphingobacteriales; f__Lentimicrobiaceae; g__uncultured_bacterium_f_Lentimicrobiaceae; s__uncultured_bacterium_f_Lentimicrobiaceae	3384	Inhomogeneity	0.381	not significant
k__Bacteria; p__Bacteroidetes; c__Bacteroidia; o__Bacteroidales; f__Prevotellaceae; g__Prevotellaceae_NK3B31_group; s__uncultured_bacterium_g_Prevotellaceae_NK3B31_group	3383	Inhomogeneity	0.208	not significant
k__Bacteria; p__Firmicutes; c__Negativicutes; o__Selenomonadales; f__Veillonellaceae; g__uncultured_bacterium_f_Veillonellaceae; s__uncultured_bacterium_f_Veillonellaceae	3377	Inhomogeneity	0.462	not significant
k__Bacteria; p__Bacteroidetes; c__Bacteroidia; o__Bacteroidales; f__Rikenellaceae; g__Rikenellaceae_RC9_gut_group; s__Porphyromonas-like_sp	3371	Homogeneity	0.23	not significant
k__Bacteria; p__Proteobacteria; c__Gammaproteobacteria; o__Pasteurellales; f__Pasteurellaceae; g__Haemophilus; s__uncultured_bacterium_g_Haemophilus	3330	Inhomogeneity	0.0408	*
k__Bacteria; p__Spirochaetes; c__Spirochaetia; o__Spirochaetales; f__Spirochaetaceae; g__Treponema_2; s__uncultured_bacterium_g_Treponema_2	3289	Homogeneity	0.766	not significant
k__Bacteria; p__Firmicutes; c__Bacilli; o__Lactobacillales; f__Lactobacillaceae; g__Lactobacillus; s__Lactobacillus_gasseri	3276	Inhomogeneity	4.25e-05	***
k__Bacteria; p__Firmicutes; c__Bacilli; o__Lactobacillales; f__Streptococcaceae; g__Streptococcus; s__Streptococcus_sobrinus	3236	Inhomogeneity	0.000569	***
k__Bacteria; p__Firmicutes; c__Clostridia; o__Clostridiales; f__Lachnospiraceae; g__Shuttleworthia; s__uncultured_bacterium_g_Shuttleworthia	3228	Inhomogeneity	0.00175	**
k__Bacteria; p__Bacteroidetes; c__Bacteroidia; o__Bacteroidales; f__Prevotellaceae; g__Prevotella_7; s__uncultured_bacterium_g_Prevotella_7	3159	Inhomogeneity	0.198	not significant
k__Bacteria; p__Bacteroidetes; c__Bacteroidia; o__Bacteroidales; f__Marinifilaceae; g__Butyricimonas; s__uncultured_bacterium_g_Butyricimonas	3022	Inhomogeneity	0.116	not significant
k__Bacteria; p__Proteobacteria; c__Gammaproteobacteria; o__Betaproteobacteriales; f__Neisseriaceae; g__Neisseria; s__uncultured_bacterium_g_Neisseria	2985	Inhomogeneity	0.509	not significant
k__Bacteria; p__Bacteroidetes; c__Bacteroidia; o__Bacteroidales; f__Prevotellaceae; g__Prevotella_2; s__uncultured_bacterium_g_Prevotella_2	2954	Inhomogeneity	0.0422	*
k__Bacteria; p__Bacteroidetes; c__Bacteroidia; o__Bacteroidales; f__Prevotellaceae; g__Prevotella_9; s__uncultured_bacterium_g_Prevotella_9	2937	Inhomogeneity	0.23	not significant
k__Bacteria; p__Bacteroidetes; c__Bacteroidia; o__Flavobacteriales; f__Flavobacteriaceae; g__Capnocytophaga; s__Capnocytophaga_sp	2936	Inhomogeneity	0.833	not significant
k__Bacteria; p__Firmicutes; c__Negativicutes; o__Selenomonadales; f__Veillonellaceae; g__uncultured_bacterium_f_Veillonellaceae; s__uncultured_bacterium_f_Veillonellaceae	2902	Inhomogeneity	0.391	not significant
k__Bacteria; p__Spirochaetes; c__Spirochaetia; o__Spirochaetales; f__Spirochaetaceae; g__Treponema_2; s__uncultured_bacterium_g_Treponema_2	2887	Inhomogeneity	0.649	not significant
k__Bacteria; p__Bacteroidetes; c__Bacteroidia; o__Bacteroidales; f__Prevotellaceae; g__Prevotella; s__uncultured_bacterium_g_Prevotella	2858	Homogeneity	0.326	not significant
k__Bacteria; p__Actinobacteria; c__Actinobacteria; o__Propionibacteriales; f__Propionibacteriaceae; g__Pseudopropionibacterium; s__uncultured_bacterium_g_Pseudopropionibacterium	2840	Inhomogeneity	0.717	not significant
k__Bacteria; p__Bacteroidetes; c__Bacteroidia; o__Bacteroidales; f__Prevotellaceae; g__Prevotella_7; s__Prevotella_pleuritidis_JCM_14110	2774	Inhomogeneity	0.0124	*
k__Bacteria; p__Bacteroidetes; c__Bacteroidia; o__Flavobacteriales; f__Weeksellaceae; g__Bergeyella; s__uncultured_bacterium_g_Bergeyella	2756	Inhomogeneity	0.983	not significant
k__Bacteria; p__Proteobacteria; c__Gammaproteobacteria; o__Betaproteobacteriales; f__Neisseriaceae; g__Neisseria; s__uncultured_bacterium_g_Neisseria	2708	Homogeneity	0.53	not significant
k__Bacteria; p__Firmicutes; c__Clostridia; o__Clostridiales; f__Family_XIII; g__Family_XIII_UCG-001; s__uncultured_bacterium_g_Family_XIII_UCG-001	2683	Inhomogeneity	0.00681	**
k__Bacteria; p__Spirochaetes; c__Spirochaetia; o__Spirochaetales; f__Spirochaetaceae; g__Treponema_2; s__Treponema_sp	2639	Homogeneity	0.95	not significant
k__Bacteria; p__Bacteroidetes; c__Bacteroidia; o__Bacteroidales; f__Prevotellaceae; g__Prevotella; s__uncultured_bacterium_g_Prevotella	2638	Inhomogeneity	0.648	not significant
k__Bacteria; p__Firmicutes; c__Clostridia; o__Clostridiales; f__Ruminococcaceae; g__Ruminococcaceae_UCG-002; s__uncultured_bacterium_g_Ruminococcaceae_UCG-002	2621	Inhomogeneity	0.623	not significant
k__Bacteria; p__Actinobacteria; c__Actinobacteria; o__Actinomycetales; f__Actinomycetaceae; g__F0332; s__uncultured_bacterium_g_F0332	2569	Inhomogeneity	0.00901	**
k__Bacteria; p__Firmicutes; c__Clostridia; o__Clostridiales; f__Family_XI; g__uncultured_bacterium_f_Family_XI; s__uncultured_bacterium_f_Family_XI	2531	Homogeneity	0.175	not significant
k__Bacteria; p__Bacteroidetes; c__Bacteroidia; o__Flavobacteriales; f__Flavobacteriaceae; g__Capnocytophaga; s__Capnocytophaga_sp	2521	Inhomogeneity	0.945	not significant
k__Bacteria; p__Firmicutes; c__Bacilli; o__Lactobacillales; f__Streptococcaceae; g__Streptococcus; s__uncultured_bacterium_g_Streptococcus	2521	Inhomogeneity	0.586	not significant
k__Bacteria; p__Firmicutes; c__Clostridia; o__Clostridiales; f__Lachnospiraceae; g__uncultured_bacterium_f_Lachnospiraceae; s__uncultured_bacterium_f_Lachnospiraceae	2481	Inhomogeneity	0.551	not significant
k__Bacteria; p__Firmicutes; c__Clostridia; o__Clostridiales; f__Lachnospiraceae; g__Lachnospira; s__uncultured_bacterium_g_Lachnospira	2478	Inhomogeneity	0.317	not significant
k__Bacteria; p__Spirochaetes; c__Spirochaetia; o__Spirochaetales; f__Spirochaetaceae; g__Treponema_2; s__Treponema_sp	2476	Inhomogeneity	0.811	not significant
k__Bacteria; p__Firmicutes; c__Negativicutes; o__Selenomonadales; f__Veillonellaceae; g__Megamonas; s__uncultured_bacterium_g_Megamonas	2469	Inhomogeneity	0.69	not significant
k__Bacteria; p__Synergistetes; c__Synergistia; o__Synergistales; f__Synergistaceae; g__Fretibacterium; s__uncultured_bacterium_g_Fretibacterium	2367	Inhomogeneity	0.0736	not significant
k__Bacteria; p__Firmicutes; c__Negativicutes; o__Selenomonadales; f__Veillonellaceae; g__Selenomonas_3; s__uncultured_bacterium_g_Selenomonas_3	2358	Inhomogeneity	0.791	not significant
k__Bacteria; p__Bacteroidetes; c__Bacteroidia; o__Bacteroidales; f__Prevotellaceae; g__Prevotella; s__uncultured_bacterium_g_Prevotella	2330	Inhomogeneity	0.31	not significant
k__Bacteria; p__Firmicutes; c__Clostridia; o__Clostridiales; f__Peptostreptococcaceae; g__uncultured_bacterium_f_Peptostreptococcaceae; s__uncultured_bacterium_f_Peptostreptococcaceae	2322	Inhomogeneity	0.719	not significant
k__Bacteria; p__Proteobacteria; c__Gammaproteobacteria; o__Pseudomonadales; f__Pseudomonadaceae; g__Pseudomonas; s__uncultured_bacterium_g_Pseudomonas	2318	Inhomogeneity	1.93e-10	***
k__Bacteria; p__Fusobacteria; c__Fusobacteriia; o__Fusobacteriales; f__Leptotrichiaceae; g__Leptotrichia; s__uncultured_bacterium_g_Leptotrichia	2316	Inhomogeneity	0.946	not significant
k__Bacteria; p__Bacteroidetes; c__Bacteroidia; o__Bacteroidales; f__Prevotellaceae; g__Prevotella_7; s__uncultured_bacterium_g_Prevotella_7	2315	Inhomogeneity	0.0714	not significant
k__Bacteria; p__Firmicutes; c__Bacilli; o__Bacillales; f__Family_XI; g__Gemella; s__uncultured_bacterium_g_Gemella	2291	Inhomogeneity	0.619	not significant
k__Bacteria; p__Firmicutes; c__Clostridia; o__Clostridiales; f__Lachnospiraceae; g__Catonella; s__uncultured_bacterium_g_Catonella	2289	Inhomogeneity	0.334	not significant
k__Bacteria; p__Firmicutes; c__Negativicutes; o__Selenomonadales; f__Veillonellaceae; g__Selenomonas; s__uncultured_bacterium_g_Selenomonas	2288	Inhomogeneity	0.861	not significant
k__Bacteria; p__Actinobacteria; c__Actinobacteria; o__Bifidobacteriales; f__Bifidobacteriaceae; g__Scardovia; s__uncultured_bacterium_g_Scardovia	2284	Inhomogeneity	0.332	not significant
k__Bacteria; p__Actinobacteria; c__Actinobacteria; o__Streptomycetales; f__Streptomycetaceae; g__Streptomyces; s__uncultured_bacterium_g_Streptomyces	2226	Inhomogeneity	0.0082	**
k__Bacteria; p__Spirochaetes; c__Spirochaetia; o__Spirochaetales; f__Spirochaetaceae; g__Treponema_2; s__uncultured_bacterium_g_Treponema_2	2184	Inhomogeneity	0.506	not significant
k__Bacteria; p__Firmicutes; c__Negativicutes; o__Selenomonadales; f__Veillonellaceae; g__Selenomonas_3; s__uncultured_bacterium_g_Selenomonas_3	2172	Inhomogeneity	0.00351	**
k__Bacteria; p__Bacteroidetes; c__Bacteroidia; o__Bacteroidales; f__Rikenellaceae; g__Rikenellaceae_RC9_gut_group; s__uncultured_bacterium_g_Rikenellaceae_RC9_gut_group	2165	Inhomogeneity	0.244	not significant
k__Bacteria; p__Spirochaetes; c__Spirochaetia; o__Spirochaetales; f__Spirochaetaceae; g__Treponema_2; s__uncultured_bacterium_g_Treponema_2	2160	Inhomogeneity	0.285	not significant
k__Bacteria; p__Proteobacteria; c__Gammaproteobacteria; o__Enterobacteriales; f__Enterobacteriaceae; g__Escherichia-Shigella; s__uncultured_bacterium_g_Escherichia-Shigella	2020	Inhomogeneity	0.0674	not significant
k__Bacteria; p__Tenericutes; c__Mollicutes; o__Izimaplasmatales; f__uncultured_bacterium_o_Izimaplasmatales; g__uncultured_bacterium_o_Izimaplasmatales; s__uncultured_bacterium_o_Izimaplasmatales	2009	Inhomogeneity	0.00546	**
k__Bacteria; p__Bacteroidetes; c__Bacteroidia; o__Flavobacteriales; f__Flavobacteriaceae; g__Capnocytophaga; s__uncultured_bacterium_g_Capnocytophaga	2005	Inhomogeneity	0.162	not significant
k__Bacteria; p__Actinobacteria; c__Actinobacteria; o__Actinomycetales; f__Actinomycetaceae; g__Actinomyces; s__uncultured_bacterium_g_Actinomyces	1964	Inhomogeneity	0.00134	**
k__Bacteria; p__Proteobacteria; c__Gammaproteobacteria; o__Pasteurellales; f__Pasteurellaceae; g__Haemophilus; s__uncultured_bacterium_g_Haemophilus	1927	Inhomogeneity	0.724	not significant
k__Bacteria; p__Firmicutes; c__Erysipelotrichia; o__Erysipelotrichales; f__Erysipelotrichaceae; g__Holdemanella; s__uncultured_bacterium_g_Holdemanella	1919	Inhomogeneity	0.758	not significant
k__Bacteria; p__Patescibacteria; c__Saccharimonadia; o__Saccharimonadales; f__Saccharimonadaceae; g__uncultured_bacterium_f_Saccharimonadaceae; s__uncultured_bacterium_f_Saccharimonadaceae	1902	Inhomogeneity	0.877	not significant
k__Bacteria; p__Proteobacteria; c__Gammaproteobacteria; o__Pseudomonadales; f__Pseudomonadaceae; g__Pseudomonas; s__uncultured_bacterium_g_Pseudomonas	1816	Inhomogeneity	0.003	**
k__Bacteria; p__Firmicutes; c__Clostridia; o__Clostridiales; f__Peptostreptococcaceae; g__Peptoanaerobacter; s__uncultured_bacterium_g_Peptoanaerobacter	1799	Homogeneity	0.756	not significant
k__Bacteria; p__Firmicutes; c__Negativicutes; o__Selenomonadales; f__Veillonellaceae; g__Selenomonas_4; s__uncultured_bacterium_g_Selenomonas_4	1769	Homogeneity	0.697	not significant
k__Bacteria; p__Proteobacteria; c__Gammaproteobacteria; o__Enterobacteriales; f__Enterobacteriaceae; g__Rahnella; s__uncultured_bacterium_g_Rahnella	1757	Inhomogeneity	0.0228	*
k__Bacteria; p__Actinobacteria; c__Coriobacteriia; o__Coriobacteriales; f__Atopobiaceae; g__Olsenella; s__uncultured_bacterium_g_Olsenella	1751	Inhomogeneity	0.00554	**
k__Bacteria; p__Bacteroidetes; c__Bacteroidia; o__Flavobacteriales; f__Weeksellaceae; g__Bergeyella; s__uncultured_bacterium_g_Bergeyella	1741	Homogeneity	0.459	not significant
k__Bacteria; p__Patescibacteria; c__Gracilibacteria; o__JGI_0000069-P22; f__uncultured_bacterium_o_JGI_0000069-P22; g__uncultured_bacterium_o_JGI_0000069-P22; s__uncultured_bacterium_o_JGI_0000069-P22	1735	Inhomogeneity	0.0134	*
k__Bacteria; p__Spirochaetes; c__Spirochaetia; o__Spirochaetales; f__Spirochaetaceae; g__Treponema_2; s__uncultured_bacterium_g_Treponema_2	1720	Inhomogeneity	0.871	not significant
k__Bacteria; p__Patescibacteria; c__Saccharimonadia; o__Saccharimonadales; f__Saccharimonadaceae; g__Candidatus_Saccharimonas; s__uncultured_bacterium_g_Candidatus_Saccharimonas	1706	Inhomogeneity	0.979	not significant
k__Bacteria; p__Actinobacteria; c__Actinobacteria; o__Bifidobacteriales; f__Bifidobacteriaceae; g__Alloscardovia; s__uncultured_bacterium_g_Alloscardovia	1688	Inhomogeneity	2.83e-05	***
k__Bacteria; p__Firmicutes; c__Negativicutes; o__Selenomonadales; f__Veillonellaceae; g__Veillonella; s__uncultured_bacterium_g_Veillonella	1679	Inhomogeneity	0.605	not significant
k__Bacteria; p__Firmicutes; c__Bacilli; o__Lactobacillales; f__Lactobacillaceae; g__Lactobacillus; s__Lactobacillus_mucosae	1653	Inhomogeneity	0.00226	**
k__Bacteria; p__Bacteroidetes; c__Bacteroidia; o__Bacteroidales; f__Prevotellaceae; g__Prevotella_7; s__uncultured_bacterium_g_Prevotella_7	1647	Inhomogeneity	0.0147	*
k__Bacteria; p__Spirochaetes; c__Spirochaetia; o__Spirochaetales; f__Spirochaetaceae; g__Treponema_2; s__uncultured_bacterium_g_Treponema_2	1643	Inhomogeneity	0.196	not significant
k__Bacteria; p__Spirochaetes; c__Spirochaetia; o__Spirochaetales; f__Spirochaetaceae; g__Treponema_2; s__uncultured_bacterium_g_Treponema_2	1628	Inhomogeneity	0.589	not significant
k__Bacteria; p__Proteobacteria; c__Alphaproteobacteria; o__Rickettsiales; f__Mitochondria; g__uncultured_bacterium_f_Mitochondria; s__uncultured_bacterium_f_Mitochondria	1605	Inhomogeneity	0.0192	*
k__Bacteria; p__Bacteroidetes; c__Bacteroidia; o__Bacteroidales; f__Rikenellaceae; g__Rikenellaceae_RC9_gut_group; s__uncultured_bacterium_g_Rikenellaceae_RC9_gut_group	1576	Inhomogeneity	0.749	not significant
k__Bacteria; p__Bacteroidetes; c__Bacteroidia; o__Bacteroidales; f__Bacteroidales_Incertae_Sedis; g__Phocaeicola; s__uncultured_bacterium_g_Phocaeicola	1570	Inhomogeneity	0.118	not significant
k__Bacteria; p__Firmicutes; c__Clostridia; o__Clostridiales; f__Lachnospiraceae; g__Johnsonella; s__uncultured_bacterium_g_Johnsonella	1558	Inhomogeneity	0.823	not significant
k__Bacteria; p__Cyanobacteria; c__Oxyphotobacteria; o__Chloroplast; f__uncultured_bacterium_o_Chloroplast; g__uncultured_bacterium_o_Chloroplast; s__uncultured_bacterium_o_Chloroplast	1544	Inhomogeneity	0.431	not significant
k__Bacteria; p__Bacteroidetes; c__Bacteroidia; o__Bacteroidales; f__Prevotellaceae; g__Prevotella_2; s__uncultured_bacterium_g_Prevotella_2	1535	Inhomogeneity	0.738	not significant
k__Bacteria; p__Bacteroidetes; c__Bacteroidia; o__Bacteroidales; f__Bacteroidaceae; g__Bacteroides; s__uncultured_bacterium_g_Bacteroides	1516	Inhomogeneity	0.186	not significant
k__Bacteria; p__Tenericutes; c__Mollicutes; o__Acholeplasmatales; f__Acholeplasmataceae; g__Acholeplasma; s__uncultured_bacterium_g_Acholeplasma	1501	Inhomogeneity	0.0548	not significant
k__Bacteria; p__Firmicutes; c__Erysipelotrichia; o__Erysipelotrichales; f__Erysipelotrichaceae; g__Catenibacterium; s__uncultured_bacterium_g_Catenibacterium	1490	Inhomogeneity	0.115	not significant
k__Bacteria; p__Firmicutes; c__Bacilli; o__Lactobacillales; f__Lactobacillaceae; g__Lactobacillus; s__uncultured_bacterium_g_Lactobacillus	1474	Inhomogeneity	0.536	not significant
k__Bacteria; p__Actinobacteria; c__Actinobacteria; o__Corynebacteriales; f__Corynebacteriaceae; g__Corynebacterium; s__uncultured_bacterium_g_Corynebacterium	1467	Inhomogeneity	0.22	not significant
k__Bacteria; p__Bacteroidetes; c__Bacteroidia; o__Bacteroidales; f__Bacteroidaceae; g__Bacteroides; s__uncultured_bacterium_g_Bacteroides	1404	Inhomogeneity	0.89	not significant
k__Bacteria; p__Patescibacteria; c__Saccharimonadia; o__Saccharimonadales; f__Saccharimonadaceae; g__uncultured_bacterium_f_Saccharimonadaceae; s__uncultured_bacterium_f_Saccharimonadaceae	1402	Inhomogeneity	0.429	not significant
k__Bacteria; p__Patescibacteria; c__Saccharimonadia; o__Saccharimonadales; f__Saccharimonadaceae; g__uncultured_bacterium_f_Saccharimonadaceae; s__uncultured_bacterium_f_Saccharimonadaceae	1381	Inhomogeneity	0.747	not significant
k__Bacteria; p__Proteobacteria; c__Gammaproteobacteria; o__Betaproteobacteriales; f__Burkholderiaceae; g__Delftia; s__uncultured_bacterium_g_Delftia	1375	Inhomogeneity	0.52	not significant
k__Bacteria; p__Epsilonbacteraeota; c__Campylobacteria; o__Campylobacterales; f__Helicobacteraceae; g__Wolinella; s__uncultured_bacterium_g_Wolinella	1362	Homogeneity	0.382	not significant
k__Bacteria; p__Bacteroidetes; c__Bacteroidia; o__Bacteroidales; f__Prevotellaceae; g__Prevotella_2; s__uncultured_bacterium_g_Prevotella_2	1359	Homogeneity	0.0161	*
k__Bacteria; p__Firmicutes; c__Clostridia; o__Clostridiales; f__Lachnospiraceae; g__Oribacterium; s__Lachnospiraceae_oral_clone_MCE9_31	1347	Inhomogeneity	0.0125	*
k__Bacteria; p__Spirochaetes; c__Spirochaetia; o__Spirochaetales; f__Spirochaetaceae; g__Treponema_2; s__uncultured_bacterium_g_Treponema_2	1339	Inhomogeneity	0.139	not significant
k__Bacteria; p__Spirochaetes; c__Spirochaetia; o__Spirochaetales; f__Spirochaetaceae; g__Treponema_2; s__uncultured_bacterium_g_Treponema_2	1312	Inhomogeneity	0.0451	*
k__Bacteria; p__Spirochaetes; c__Spirochaetia; o__Spirochaetales; f__Spirochaetaceae; g__Treponema_2; s__Treponema_sp	1304	Inhomogeneity	0.613	not significant
k__Bacteria; p__Firmicutes; c__Negativicutes; o__Selenomonadales; f__Veillonellaceae; g__Selenomonas; s__uncultured_bacterium_g_Selenomonas	1292	Homogeneity	0.322	not significant
k__Bacteria; p__Firmicutes; c__Clostridia; o__Clostridiales; f__Family_XI; g__Ezakiella; s__Tissierella_sp	1274	Inhomogeneity	0.0371	*
k__Bacteria; p__Firmicutes; c__Clostridia; o__Clostridiales; f__Ruminococcaceae; g__[Eubacterium]_coprostanoligenes_group; s__uncultured_bacterium_g_[Eubacterium]_coprostanoligenes_group	1250	Inhomogeneity	0.311	not significant
k__Bacteria; p__Bacteroidetes; c__Bacteroidia; o__Bacteroidales; f__Prevotellaceae; g__Prevotella_7; s__uncultured_bacterium_g_Prevotella_7	1250	Inhomogeneity	0.754	not significant
k__Bacteria; p__Actinobacteria; c__Actinobacteria; o__Micrococcales; f__Micrococcaceae; g__Rothia; s__uncultured_bacterium_g_Rothia	1235	Inhomogeneity	0.0264	*
k__Bacteria; p__Firmicutes; c__Clostridia; o__Clostridiales; f__Ruminococcaceae; g__Ruminococcaceae_UCG-014; s__uncultured_bacterium_g_Ruminococcaceae_UCG-014	1225	Inhomogeneity	0.812	not significant
k__Bacteria; p__Synergistetes; c__Synergistia; o__Synergistales; f__Synergistaceae; g__Fretibacterium; s__uncultured_bacterium_g_Fretibacterium	1225	Inhomogeneity	0.63	not significant
k__Bacteria; p__Bacteroidetes; c__Bacteroidia; o__Bacteroidales; f__Rikenellaceae; g__Rikenellaceae_RC9_gut_group; s__uncultured_bacterium_g_Rikenellaceae_RC9_gut_group	1215	Inhomogeneity	0.894	not significant
k__Bacteria; p__Proteobacteria; c__Gammaproteobacteria; o__Betaproteobacteriales; f__Neisseriaceae; g__Neisseria; s__uncultured_bacterium_g_Neisseria	1182	Inhomogeneity	0.267	not significant
k__Bacteria; p__Bacteroidetes; c__Bacteroidia; o__Bacteroidales; f__Bacteroidaceae; g__Bacteroides; s__uncultured_bacterium_g_Bacteroides	1178	Inhomogeneity	0.232	not significant
k__Bacteria; p__Proteobacteria; c__Alphaproteobacteria; o__Rickettsiales; f__Mitochondria; g__uncultured_bacterium_f_Mitochondria; s__uncultured_bacterium_f_Mitochondria	1177	Inhomogeneity	0.558	not significant
k__Bacteria; p__Proteobacteria; c__Deltaproteobacteria; o__Desulfobacterales; f__Desulfobulbaceae; g__Desulfobulbus; s__uncultured_bacterium_g_Desulfobulbus	1173	Inhomogeneity	0.044	*
k__Bacteria; p__Firmicutes; c__Erysipelotrichia; o__Erysipelotrichales; f__Erysipelotrichaceae; g__Bulleidia; s__uncultured_bacterium_g_Bulleidia	1170	Inhomogeneity	0.363	not significant
k__Bacteria; p__Firmicutes; c__Clostridia; o__Clostridiales; f__Lachnospiraceae; g__Blautia; s__uncultured_bacterium_g_Blautia	1169	Inhomogeneity	0.882	not significant
k__Bacteria; p__Firmicutes; c__Negativicutes; o__Selenomonadales; f__Veillonellaceae; g__uncultured_bacterium_f_Veillonellaceae; s__uncultured_bacterium_f_Veillonellaceae	1167	Inhomogeneity	0.148	not significant
k__Bacteria; p__Firmicutes; c__Negativicutes; o__Selenomonadales; f__Veillonellaceae; g__Selenomonas_4; s__uncultured_bacterium_g_Selenomonas_4	1166	Homogeneity	0.863	not significant
k__Bacteria; p__Tenericutes; c__Mollicutes; o__Mollicutes_RF39; f__uncultured_bacterium_o_Mollicutes_RF39; g__uncultured_bacterium_o_Mollicutes_RF39; s__uncultured_bacterium_o_Mollicutes_RF39	1164	Inhomogeneity	0.0679	not significant
k__Bacteria; p__Actinobacteria; c__Actinobacteria; o__Micrococcales; f__Micrococcaceae; g__Rothia; s__uncultured_bacterium_g_Rothia	1157	Inhomogeneity	0.00381	**
k__Bacteria; p__Actinobacteria; c__Actinobacteria; o__Micrococcales; f__Micrococcaceae; g__Rothia; s__uncultured_bacterium_g_Rothia	1153	Homogeneity	0.64	not significant
k__Bacteria; p__Spirochaetes; c__Spirochaetia; o__Spirochaetales; f__Spirochaetaceae; g__Treponema_2; s__Treponema_denticola	1148	Homogeneity	0.471	not significant
k__Bacteria; p__Bacteroidetes; c__Bacteroidia; o__Bacteroidales; f__Prevotellaceae; g__Alloprevotella; s__uncultured_bacterium_g_Alloprevotella	1115	Homogeneity	0.128	not significant
k__Bacteria; p__Tenericutes; c__Mollicutes; o__Mollicutes_RF39; f__Firmicutes_oral_clone_FM046; g__uncultured_bacterium_f_Firmicutes_oral_clone_FM046; s__uncultured_bacterium_f_Firmicutes_oral_clone_FM046	1109	Inhomogeneity	0.281	not significant
k__Bacteria; p__Spirochaetes; c__Spirochaetia; o__Spirochaetales; f__Spirochaetaceae; g__Treponema_2; s__Treponema_sp	1104	Homogeneity	0.502	not significant
k__Bacteria; p__Firmicutes; c__Bacilli; o__Bacillales; f__Bacillaceae; g__Bacillus; s__uncultured_bacterium_g_Bacillus	1086	Inhomogeneity	0.000174	***
k__Bacteria; p__Proteobacteria; c__Gammaproteobacteria; o__Betaproteobacteriales; f__Neisseriaceae; g__Simonsiella; s__uncultured_bacterium_g_Simonsiella	1069	Inhomogeneity	0.613	not significant
k__Bacteria; p__Proteobacteria; c__Gammaproteobacteria; o__Betaproteobacteriales; f__Neisseriaceae; g__Neisseria; s__uncultured_bacterium_g_Neisseria	1061	Inhomogeneity	0.376	not significant
k__Bacteria; p__Spirochaetes; c__Spirochaetia; o__Spirochaetales; f__Spirochaetaceae; g__Treponema_2; s__Treponema_medium	1059	Inhomogeneity	0.209	not significant
k__Bacteria; p__Proteobacteria; c__Gammaproteobacteria; o__Betaproteobacteriales; f__Neisseriaceae; g__Alysiella; s__uncultured_bacterium_g_Alysiella	1052	Inhomogeneity	0.914	not significant
k__Bacteria; p__Spirochaetes; c__Spirochaetia; o__Spirochaetales; f__Spirochaetaceae; g__Treponema_2; s__uncultured_bacterium_g_Treponema_2	1038	Inhomogeneity	0.0712	not significant
k__Bacteria; p__Proteobacteria; c__Alphaproteobacteria; o__Rhodospirillales; f__uncultured_bacterium_o_Rhodospirillales; g__uncultured_bacterium_o_Rhodospirillales; s__uncultured_bacterium_o_Rhodospirillales	1028	Inhomogeneity	0.645	not significant
k__Bacteria; p__Firmicutes; c__Clostridia; o__Clostridiales; f__Lachnospiraceae; g__Roseburia; s__uncultured_bacterium_g_Roseburia	1019	Inhomogeneity	0.902	not significant
k__Bacteria; p__Firmicutes; c__Clostridia; o__Clostridiales; f__Eubacteriaceae; g__Pseudoramibacter; s__uncultured_bacterium_g_Pseudoramibacter	1015	Inhomogeneity	2.82e-05	***
k__Bacteria; p__Firmicutes; c__Bacilli; o__Bacillales; f__Bacillaceae; g__Bacillus; s__uncultured_bacterium_g_Bacillus	1008	Inhomogeneity	0.0172	*
k__Bacteria; p__Proteobacteria; c__Alphaproteobacteria; o__Rhodobacterales; f__Rhodobacteraceae; g__Paracoccus; s__uncultured_bacterium_g_Paracoccus	995	Inhomogeneity	0.79	not significant
k__Bacteria; p__Actinobacteria; c__Actinobacteria; o__Actinomycetales; f__Actinomycetaceae; g__Actinomyces; s__uncultured_bacterium_g_Actinomyces	992	Inhomogeneity	0.0437	*
k__Bacteria; p__Firmicutes; c__Clostridia; o__Clostridiales; f__Clostridiales_vadinBB60_group; g__uncultured_bacterium_f_Clostridiales_vadinBB60_group; s__uncultured_bacterium_f_Clostridiales_vadinBB60_group	979	Homogeneity	0.185	not significant
k__Bacteria; p__Bacteroidetes; c__Bacteroidia; o__Flavobacteriales; f__Weeksellaceae; g__Cloacibacterium; s__uncultured_bacterium_g_Cloacibacterium	977	Inhomogeneity	0.000422	***
k__Bacteria; p__Firmicutes; c__Clostridia; o__Clostridiales; f__Ruminococcaceae; g__Ruminococcaceae_UCG-005; s__uncultured_bacterium_g_Ruminococcaceae_UCG-005	975	Inhomogeneity	0.856	not significant
k__Bacteria; p__Tenericutes; c__Mollicutes; o__Acholeplasmatales; f__Acholeplasmataceae; g__Acholeplasma; s__uncultured_bacterium_g_Acholeplasma	963	Homogeneity	0.329	not significant
k__Bacteria; p__Proteobacteria; c__Gammaproteobacteria; o__Pseudomonadales; f__Pseudomonadaceae; g__Pseudomonas; s__Pseudomonas_psychrophila	960	Inhomogeneity	0.0032	**
k__Bacteria; p__Actinobacteria; c__Actinobacteria; o__Bifidobacteriales; f__Bifidobacteriaceae; g__Bifidobacterium; s__uncultured_bacterium_g_Bifidobacterium	944	Inhomogeneity	0.000192	***
k__Bacteria; p__Firmicutes; c__Clostridia; o__Clostridiales; f__Lachnospiraceae; g__uncultured_bacterium_f_Lachnospiraceae; s__uncultured_bacterium_f_Lachnospiraceae	937	Homogeneity	0.412	not significant
k__Bacteria; p__Actinobacteria; c__Actinobacteria; o__Actinomycetales; f__Actinomycetaceae; g__Actinomyces; s__Actinomyces_massiliensis_4401292	922	Inhomogeneity	0.0596	not significant
k__Bacteria; p__Firmicutes; c__Clostridia; o__Clostridiales; f__Lachnospiraceae; g__Lachnospira; s__uncultured_bacterium_g_Lachnospira	918	Inhomogeneity	0.374	not significant
k__Bacteria; p__Firmicutes; c__Clostridia; o__Clostridiales; f__Lachnospiraceae; g__Butyrivibrio_2; s__uncultured_bacterium_g_Butyrivibrio_2	912	Inhomogeneity	0.792	not significant
k__Bacteria; p__Firmicutes; c__Clostridia; o__Clostridiales; f__Ruminococcaceae; g__Subdoligranulum; s__uncultured_bacterium_g_Subdoligranulum	900	Inhomogeneity	0.585	not significant
k__Bacteria; p__Proteobacteria; c__Gammaproteobacteria; o__Pasteurellales; f__Pasteurellaceae; g__uncultured_bacterium_f_Pasteurellaceae; s__uncultured_bacterium_f_Pasteurellaceae	899	Inhomogeneity	0.0106	*
k__Bacteria; p__Fusobacteria; c__Fusobacteriia; o__Fusobacteriales; f__Leptotrichiaceae; g__Leptotrichia; s__Leptotrichia_goodfellowii_DSM_19756	885	Homogeneity	0.342	not significant
k__Bacteria; p__Bacteroidetes; c__Bacteroidia; o__Bacteroidales; f__Prevotellaceae; g__Prevotella_7; s__Prevotella_genomosp	884	Homogeneity	0.942	not significant
k__Bacteria; p__Firmicutes; c__Clostridia; o__Clostridiales; f__Lachnospiraceae; g__uncultured_bacterium_f_Lachnospiraceae; s__uncultured_bacterium_f_Lachnospiraceae	882	Inhomogeneity	0.577	not significant
k__Bacteria; p__Firmicutes; c__Bacilli; o__Lactobacillales; f__Lactobacillaceae; g__Lactobacillus; s__uncultured_bacterium_g_Lactobacillus	880	Inhomogeneity	0.948	not significant
k__Bacteria; p__Firmicutes; c__Negativicutes; o__Selenomonadales; f__Veillonellaceae; g__uncultured_bacterium_f_Veillonellaceae; s__uncultured_bacterium_f_Veillonellaceae	873	Inhomogeneity	0.00063	***
k__Bacteria; p__Proteobacteria; c__Gammaproteobacteria; o__Betaproteobacteriales; f__Burkholderiaceae; g__Sutterella; s__Burkholderia_sp	868	Homogeneity	0.316	not significant
k__Bacteria; p__Actinobacteria; c__Actinobacteria; o__Propionibacteriales; f__Propionibacteriaceae; g__Cutibacterium; s__uncultured_bacterium_g_Cutibacterium	858	Inhomogeneity	0.0322	*
k__Bacteria; p__Bacteroidetes; c__Bacteroidia; o__Bacteroidales; f__Prevotellaceae; g__Alloprevotella; s__uncultured_bacterium_g_Alloprevotella	843	Inhomogeneity	0.875	not significant
k__Bacteria; p__Proteobacteria; c__Gammaproteobacteria; o__Betaproteobacteriales; f__Neisseriaceae; g__Neisseria; s__uncultured_bacterium_g_Neisseria	843	Inhomogeneity	0.281	not significant
k__Bacteria; p__Firmicutes; c__Clostridia; o__Clostridiales; f__Ruminococcaceae; g__Ruminococcaceae_UCG-003; s__uncultured_bacterium_g_Ruminococcaceae_UCG-003	842	Inhomogeneity	0.0934	not significant
k__Bacteria; p__Bacteroidetes; c__Bacteroidia; o__Bacteroidales; f__Prevotellaceae; g__Prevotella_7; s__Prevotella_buccae	830	Inhomogeneity	0.644	not significant
k__Bacteria; p__Fusobacteria; c__Fusobacteriia; o__Fusobacteriales; f__Fusobacteriaceae; g__Fusobacterium; s__Fusobacterium_massiliense	830	Inhomogeneity	1.13e-05	***
k__Bacteria; p__Firmicutes; c__Clostridia; o__Clostridiales; f__Lachnospiraceae; g__Oribacterium; s__uncultured_bacterium_g_Oribacterium	827	Inhomogeneity	7.98e-05	***
k__Bacteria; p__Spirochaetes; c__Spirochaetia; o__Spirochaetales; f__Spirochaetaceae; g__Treponema_2; s__Treponema_genomosp	825	Inhomogeneity	0.483	not significant
k__Bacteria; p__Firmicutes; c__Clostridia; o__Clostridiales; f__Ruminococcaceae; g__Ruminococcaceae_UCG-005; s__uncultured_bacterium_g_Ruminococcaceae_UCG-005	814	Inhomogeneity	0.21	not significant
k__Bacteria; p__Proteobacteria; c__Deltaproteobacteria; o__Desulfovibrionales; f__Desulfomicrobiaceae; g__Desulfomicrobium; s__uncultured_bacterium_g_Desulfomicrobium	812	Inhomogeneity	0.0764	not significant
k__Bacteria; p__Acidobacteria; c__Acidobacteriia; o__Acidobacteriales; f__Koribacteraceae; g__Candidatus_Koribacter; s__uncultured_bacterium_g_Candidatus_Koribacter	795	Inhomogeneity	0.0389	*
k__Bacteria; p__Actinobacteria; c__Coriobacteriia; o__Coriobacteriales; f__Atopobiaceae; g__Olsenella; s__uncultured_bacterium_g_Olsenella	793	Inhomogeneity	0.00284	**
k__Bacteria; p__Firmicutes; c__Bacilli; o__Bacillales; f__Bacillaceae; g__Bacillus; s__uncultured_bacterium_g_Bacillus	787	Inhomogeneity	0.0181	*
k__Bacteria; p__Firmicutes; c__Clostridia; o__Clostridiales; f__Lachnospiraceae; g__Fusicatenibacter; s__uncultured_bacterium_g_Fusicatenibacter	785	Homogeneity	0.964	not significant
