# Supplementary material for: Cross-Cohort Microbiome Analysis of Salivary Biomarkers in Patients With Type 2 Diabetes Mellitus
Source: Front Cell Infect Microbiol. 2022 Jan 25;12:816526. doi: 10.3389/fcimb.2022.816526 (PMC8821939; doi:10.3389/fcimb.2022.816526)
Supplement: Supplementary file 4 [file Table_2.xls]

ID	Control	Diabetes	MeanDecreaseAccuracy	MeanDecreaseGini	taxonomy
OTU16	6.519536701	5.406044856	8.090388628	5.563406773	k__Bacteria; p__Actinobacteria; c__Actinobacteria; o__Micrococcales; f__Micrococcaceae; g__Rothia; s__uncultured_bacterium_g_Rothia
OTU246	4.990016132	7.887664493	7.878436499	3.065234151	k__Bacteria; p__Proteobacteria; c__Gammaproteobacteria; o__Pseudomonadales; f__Pseudomonadaceae; g__Pseudomonas; s__uncultured_bacterium_g_Pseudomonas
OTU42	3.966377373	2.444424135	4.127514728	2.325515773	k__Bacteria; p__Patescibacteria; c__Saccharimonadia; o__Saccharimonadales; f__Saccharimonadaceae; g__Candidatus_Saccharimonas; s__uncultured_bacterium_g_Candidatus_Saccharimonas
OTU50	2.344007678	5.587858469	5.949700206	2.30967664	k__Bacteria; p__Actinobacteria; c__Actinobacteria; o__Actinomycetales; f__Actinomycetaceae; g__Actinomyces; s__Actinomyces_odontolyticus
OTU1455	3.138061214	2.666323974	3.663894416	2.083251406	k__Bacteria; p__Fusobacteria; c__Fusobacteriia; o__Fusobacteriales; f__Leptotrichiaceae; g__Leptotrichia; s__uncultured_bacterium_g_Leptotrichia
OTU3669	2.079660125	6.186250767	5.730986447	2.026758852	k__Bacteria; p__Proteobacteria; c__Gammaproteobacteria; o__Pasteurellales; f__Pasteurellaceae; g__uncultured_bacterium_f_Pasteurellaceae; s__uncultured_bacterium_f_Pasteurellaceae
OTU1464	1.94922084	3.100671747	3.492779507	1.854679974	k__Bacteria; p__Actinobacteria; c__Actinobacteria; o__Actinomycetales; f__Actinomycetaceae; g__Actinomyces; s__uncultured_bacterium_g_Actinomyces
OTU23	3.475036157	1.853126787	3.709520222	1.824409254	k__Bacteria; p__Bacteroidetes; c__Bacteroidia; o__Bacteroidales; f__Prevotellaceae; g__Prevotella_6; s__Prevotella_salivae
OTU170	5.079310329	4.633513649	6.040431743	1.784537781	k__Bacteria; p__Proteobacteria; c__Gammaproteobacteria; o__Enterobacteriales; f__Enterobacteriaceae; g__Escherichia-Shigella; s__uncultured_bacterium_g_Escherichia-Shigella
OTU85	3.767341427	3.235648296	4.977601021	1.736717399	k__Archaea; p__Nanoarchaeaeota; c__uncultured_bacterium_p_Nanoarchaeaeota; o__uncultured_bacterium_p_Nanoarchaeaeota; f__uncultured_bacterium_p_Nanoarchaeaeota; g__uncultured_bacterium_p_Nanoarchaeaeota; s__uncultured_bacterium_p_Nanoarchaeaeota
OTU266	1.899539668	2.397298839	3.162420546	1.713001045	k__Bacteria; p__Firmicutes; c__Bacilli; o__Lactobacillales; f__Streptococcaceae; g__Streptococcus; s__uncultured_bacterium_g_Streptococcus
OTU48	2.794568544	1.720670216	3.39277228	1.669679405	k__Bacteria; p__Patescibacteria; c__Gracilibacteria; o__Absconditabacteriales_SR1; f__SR1_bacterium_oral_taxon_875; g__uncultured_bacterium_f_SR1_bacterium_oral_taxon_875; s__uncultured_bacterium_f_SR1_bacterium_oral_taxon_875
OTU195	1.547262121	5.620525777	4.988866742	1.65301071	k__Bacteria; p__Bacteroidetes; c__Bacteroidia; o__Flavobacteriales; f__Flavobacteriaceae; g__Capnocytophaga; s__uncultured_bacterium_g_Capnocytophaga
OTU2522	1.557395432	4.575498627	4.152322628	1.634646005	k__Bacteria; p__Firmicutes; c__Bacilli; o__Lactobacillales; f__Streptococcaceae; g__Streptococcus; s__uncultured_bacterium_g_Streptococcus
OTU36	0.840901509	3.153499326	3.550539669	1.603248418	k__Bacteria; p__Firmicutes; c__Negativicutes; o__Selenomonadales; f__Veillonellaceae; g__Megasphaera; s__Megasphaera_micronuciformis
OTU49	4.123808771	1.696605359	3.884885414	1.569217724	k__Bacteria; p__Firmicutes; c__Erysipelotrichia; o__Erysipelotrichales; f__Erysipelotrichaceae; g__Solobacterium; s__uncultured_bacterium_g_Solobacterium
OTU19	2.984268932	0.436288786	3.099322818	1.547947689	k__Bacteria; p__Actinobacteria; c__Coriobacteriia; o__Coriobacteriales; f__Atopobiaceae; g__Atopobium; s__uncultured_bacterium_g_Atopobium
OTU5	1.327039912	0.501448196	1.246049803	1.517375362	k__Bacteria; p__Patescibacteria; c__Saccharimonadia; o__Saccharimonadales; f__Saccharimonadaceae; g__uncultured_bacterium_f_Saccharimonadaceae; s__uncultured_bacterium_f_Saccharimonadaceae
OTU10	5.254356083	2.775914606	5.498175373	1.504987808	k__Bacteria; p__Proteobacteria; c__Gammaproteobacteria; o__Betaproteobacteriales; f__Burkholderiaceae; g__Ralstonia; s__uncultured_bacterium_g_Ralstonia
OTU73	1.247524238	2.810549915	3.206426638	1.488249192	k__Bacteria; p__Patescibacteria; c__Gracilibacteria; o__Absconditabacteriales_SR1; f__candidate_division_SR1_bacterium_taxon_345; g__uncultured_bacterium_f_candidate_division_SR1_bacterium_taxon_345; s__uncultured_bacterium_f_candidate_division_SR1_bacterium_taxon_345
OTU46	0.982184491	2.757011758	3.081768001	1.443488173	k__Bacteria; p__Fusobacteria; c__Fusobacteriia; o__Fusobacteriales; f__Leptotrichiaceae; g__Leptotrichia; s__uncultured_bacterium_g_Leptotrichia
OTU9	1.102110566	0.478523709	1.090127258	1.419143397	k__Bacteria; p__Bacteroidetes; c__Bacteroidia; o__Bacteroidales; f__Prevotellaceae; g__Prevotella_7; s__uncultured_bacterium_g_Prevotella_7
OTU47	5.119060282	2.487891035	5.210868099	1.403574085	k__Bacteria; p__Fusobacteria; c__Fusobacteriia; o__Fusobacteriales; f__Leptotrichiaceae; g__Oceanivirga; s__uncultured_bacterium_g_Oceanivirga
OTU15	2.985108477	0.426420506	2.433941503	1.401203556	k__Bacteria; p__Proteobacteria; c__Gammaproteobacteria; o__Pasteurellales; f__Pasteurellaceae; g__Haemophilus; s__uncultured_bacterium_g_Haemophilus
OTU100	5.076631812	2.415836363	4.740355239	1.393758147	k__Bacteria; p__Proteobacteria; c__Gammaproteobacteria; o__Pseudomonadales; f__Moraxellaceae; g__Acinetobacter; s__uncultured_bacterium_g_Acinetobacter
OTU62	3.365466178	0.033920106	2.309484346	1.385806318	k__Bacteria; p__Firmicutes; c__Clostridia; o__Clostridiales; f__Lachnospiraceae; g__Lachnoanaerobaculum; s__uncultured_bacterium_g_Lachnoanaerobaculum
OTU70	1.745664355	0.101600806	1.253562996	1.315683531	k__Bacteria; p__Firmicutes; c__Clostridia; o__Clostridiales; f__Ruminococcaceae; g__Ruminococcaceae_UCG-014; s__uncultured_bacterium_g_Ruminococcaceae_UCG-014
OTU203	1.019661922	2.237164727	2.492023961	1.30181767	k__Bacteria; p__Bacteroidetes; c__Bacteroidia; o__Bacteroidales; f__Porphyromonadaceae; g__Porphyromonas; s__Porphyromonas_sp
OTU64	2.439097464	-1.656500811	0.255189532	1.296942591	k__Bacteria; p__Patescibacteria; c__Saccharimonadia; o__Saccharimonadales; f__TM7_phylum_sp._oral_clone_FR058; g__uncultured_bacterium_f_TM7_phylum_sp._oral_clone_FR058; s__uncultured_bacterium_f_TM7_phylum_sp._oral_clone_FR058
OTU8	2.075263353	1.651791359	2.440599565	1.282212301	k__Bacteria; p__Firmicutes; c__Bacilli; o__Bacillales; f__Family_XI; g__Gemella; s__uncultured_bacterium_g_Gemella
